# Supplementary material for: Diversity of NC10 bacteria associated with sediments of submerged Potamogeton crispus (Alismatales: Potmogetonaceae)
Source: PeerJ. 2018 Dec 4;6:e6041. doi: 10.7717/peerj.6041 (PMC6284450; doi:10.7717/peerj.6041)
Supplement: Supplemental Information 3 [file peerj-06-6041-s003.txt]

LOCUS       N1-1                     460 bp    DNA     linear       12-MAR-2018
DEFINITION  [Uncultured candidate division NC10 bacterium clone 16S ribosomal
            RNA gene, partial sequence].
ACCESSION   N1-1
VERSION
KEYWORDS    .
SOURCE      Uncultured candidate division NC10 bacterium clone
  ORGANISM  Uncultured candidate division NC10 bacterium clone
            Unclassified.
REFERENCE   1  (bases 1 to 460)
  AUTHORS   Wang,B., Huang,S., Zhang,L., Zhao,J., Liu,G., Hua,Y., Zhou,W. and
            Zhu,D.
  TITLE     Diversity of NC10 bacteria in rhizosphere and non-rhizosphere
            sediment of submerged Potamogeton crispus
  JOURNAL   Unpublished
REFERENCE   2  (bases 1 to 460)
  AUTHORS   Wang,B., Huang,S., Zhang,L., Zhao,J., Liu,G., Hua,Y., Zhou,W. and
            Zhu,D.
  TITLE     Direct Submission
  JOURNAL   Submitted (12-MAR-2018) Huazhong Agricultural University, College
            of Resources and Environment of Huazhong Agricultural University,
            No.1, Shizishan Street, Wuhan, Hubei 430070, People's Republic of
            China
COMMENT     Bankit Comment: ALT EMAIL:529064293@qq.com.
            Bankit Comment: TOTAL # OF SEQS:324.
            Bankit Comment: TOTAL # OF SETS:1.
            
            ##Assembly-Data-START##
            Sequencing Technology :: Sanger dideoxy sequencing
            ##Assembly-Data-END##
FEATURES             Location/Qualifiers
     source          1..460
                     /organism="Uncultured candidate division NC10 bacterium
                     clone"
                     /mol_type="genomic DNA"
                     /isolation_source="rhizosphere sediment of Potamogeton
                     crispus"
                     /clone="N1-1"
                     /country="China"
                     /collected_by="Shanshan Huang"
                     /authority="Binghan Wang"
                     /note="[enrichment culture bacterial source]"
     rRNA            1..460
                     /product="16S ribosomal RNA"
BASE COUNT       84 a    136 c    130 g    110 t
ORIGIN      
        1 ctcagcgact tcgagtacaa cgggctttcg tggtgtgacg ggcggtgtgt acaaggcccg
       61 ggaacgtatt caccgcgtcg tgctgatacg cgattactag cgattcctcc ttcatggagt
      121 cgagttgcag actccaatct gaacttagac cggctttttg ggtttagctc tacctcgcgg
      181 tgtggcatcc ctttgtaccg gccattgtag cacgtgtgta gcccaggacg taaggggcat
      241 gatgacttga cgtcatcccc gccttcctcc ccgttgaccg gggcagttcc tctagagtgc
      301 ccagcatgac ctggtggcaa caagaggtga gggttgcgct cgttgcggga cttaacccaa
      361 catctcacga cacgagctga cgacagccat gcaccacctg tctccgcgct cccttgcggg
      421 cactcccttc tttcgaaggg attcgtggga tgtcaagccc
//
LOCUS       N1-5                     459 bp    DNA     linear       12-MAR-2018
DEFINITION  [Uncultured candidate division NC10 bacterium clone 16S ribosomal
            RNA gene, partial sequence].
ACCESSION   N1-5
VERSION
KEYWORDS    .
SOURCE      Uncultured candidate division NC10 bacterium clone
  ORGANISM  Uncultured candidate division NC10 bacterium clone
            Unclassified.
REFERENCE   1  (bases 1 to 459)
  AUTHORS   Wang,B., Huang,S., Zhang,L., Zhao,J., Liu,G., Hua,Y., Zhou,W. and
            Zhu,D.
  TITLE     Diversity of NC10 bacteria in rhizosphere and non-rhizosphere
            sediment of submerged Potamogeton crispus
  JOURNAL   Unpublished
REFERENCE   2  (bases 1 to 459)
  AUTHORS   Wang,B., Huang,S., Zhang,L., Zhao,J., Liu,G., Hua,Y., Zhou,W. and
            Zhu,D.
  TITLE     Direct Submission
  JOURNAL   Submitted (12-MAR-2018) Huazhong Agricultural University, College
            of Resources and Environment of Huazhong Agricultural University,
            No.1, Shizishan Street, Wuhan, Hubei 430070, People's Republic of
            China
COMMENT     Bankit Comment: ALT EMAIL:529064293@qq.com.
            Bankit Comment: TOTAL # OF SEQS:324.
            Bankit Comment: TOTAL # OF SETS:1.
            
            ##Assembly-Data-START##
            Sequencing Technology :: Sanger dideoxy sequencing
            ##Assembly-Data-END##
FEATURES             Location/Qualifiers
     source          1..459
                     /organism="Uncultured candidate division NC10 bacterium
                     clone"
                     /mol_type="genomic DNA"
                     /isolation_source="rhizosphere sediment of Potamogeton
                     crispus"
                     /clone="N1-5"
                     /country="China"
                     /collected_by="Shanshan Huang"
                     /authority="Binghan Wang"
                     /note="[enrichment culture bacterial source]"
     rRNA            1..459
                     /product="16S ribosomal RNA"
BASE COUNT       89 a    133 c    126 g    111 t
ORIGIN      
        1 ctcagcgact tcgagtacag cagactttcg tggtgtgacg ggcggtgtgt acaaggcccg
       61 ggaacgtatt caccgtggca tgctgatcca tgattactag cgattcctcc ttcatgcagg
      121 cgggttgcag cctacaatct gaactgagac caattttttg ggattggctt gccctcgcgg
      181 gtttgcagcc ctttgtattg gccattgtag cacgtgtgta gcccagagcg taaggggcat
      241 gatgacttga cgtcatcccc accttcctcc tcgttaaccg aggcagttcc cttagagtgc
      301 ccagcataac ctgatggcaa caaagggtga gggttgcgct cgttgcggga cttaacccaa
      361 catctcacga cacgagctga cgacagccat gcaccacctg tctccgcgct cccttgcggg
      421 cactcctgcc tttcggcagg ttcgtgggat gtcaagccc
//
LOCUS       N1-6                     460 bp    DNA     linear       12-MAR-2018
DEFINITION  [Uncultured candidate division NC10 bacterium clone 16S ribosomal
            RNA gene, partial sequence].
ACCESSION   N1-6
VERSION
KEYWORDS    .
SOURCE      Uncultured candidate division NC10 bacterium clone
  ORGANISM  Uncultured candidate division NC10 bacterium clone
            Unclassified.
REFERENCE   1  (bases 1 to 460)
  AUTHORS   Wang,B., Huang,S., Zhang,L., Zhao,J., Liu,G., Hua,Y., Zhou,W. and
            Zhu,D.
  TITLE     Diversity of NC10 bacteria in rhizosphere and non-rhizosphere
            sediment of submerged Potamogeton crispus
  JOURNAL   Unpublished
REFERENCE   2  (bases 1 to 460)
  AUTHORS   Wang,B., Huang,S., Zhang,L., Zhao,J., Liu,G., Hua,Y., Zhou,W. and
            Zhu,D.
  TITLE     Direct Submission
  JOURNAL   Submitted (12-MAR-2018) Huazhong Agricultural University, College
            of Resources and Environment of Huazhong Agricultural University,
            No.1, Shizishan Street, Wuhan, Hubei 430070, People's Republic of
            China
COMMENT     Bankit Comment: ALT EMAIL:529064293@qq.com.
            Bankit Comment: TOTAL # OF SEQS:324.
            Bankit Comment: TOTAL # OF SETS:1.
            
            ##Assembly-Data-START##
            Sequencing Technology :: Sanger dideoxy sequencing
            ##Assembly-Data-END##
FEATURES             Location/Qualifiers
     source          1..460
                     /organism="Uncultured candidate division NC10 bacterium
                     clone"
                     /mol_type="genomic DNA"
                     /isolation_source="rhizosphere sediment of Potamogeton
                     crispus"
                     /clone="N1-6"
                     /country="China"
                     /collected_by="Shanshan Huang"
                     /authority="Binghan Wang"
                     /note="[enrichment culture bacterial source]"
     rRNA            1..460
                     /product="16S ribosomal RNA"
BASE COUNT       84 a    136 c    130 g    110 t
ORIGIN      
        1 ctcagcgact tcgagtacaa cgggctttcg tggtgtgacg ggcggtgtgt acaaggcccg
       61 ggaacgtatt caccgcgtcg tgctgatacg cgattactag cgattcctcc ttcatggagt
      121 cgagttgcag actccaatct gaacttagac cggctttttg ggtttagctc tacctcgcgg
      181 tgtggcatcc ctttgtaccg gccattgtag cacgtgtgta gcccaggacg taaggggcat
      241 gatgacttga cgtcatcccc gccttcctcc ccgttgaccg gggcagttcc tctagagtgc
      301 ccagcatgac ctggtggcaa caagaggtga gggttgcgct cgttgcggga cttaacccaa
      361 catctcacga cacgagctga cgacagccat gcaccacctg tctccgcgct cccttgcggg
      421 cactcccttc tttcgaaggg attcgtggga tgtcaagccc
//
LOCUS       N1-8                     460 bp    DNA     linear       12-MAR-2018
DEFINITION  [Uncultured candidate division NC10 bacterium clone 16S ribosomal
            RNA gene, partial sequence].
ACCESSION   N1-8
VERSION
KEYWORDS    .
SOURCE      Uncultured candidate division NC10 bacterium clone
  ORGANISM  Uncultured candidate division NC10 bacterium clone
            Unclassified.
REFERENCE   1  (bases 1 to 460)
  AUTHORS   Wang,B., Huang,S., Zhang,L., Zhao,J., Liu,G., Hua,Y., Zhou,W. and
            Zhu,D.
  TITLE     Diversity of NC10 bacteria in rhizosphere and non-rhizosphere
            sediment of submerged Potamogeton crispus
  JOURNAL   Unpublished
REFERENCE   2  (bases 1 to 460)
  AUTHORS   Wang,B., Huang,S., Zhang,L., Zhao,J., Liu,G., Hua,Y., Zhou,W. and
            Zhu,D.
  TITLE     Direct Submission
  JOURNAL   Submitted (12-MAR-2018) Huazhong Agricultural University, College
            of Resources and Environment of Huazhong Agricultural University,
            No.1, Shizishan Street, Wuhan, Hubei 430070, People's Republic of
            China
COMMENT     Bankit Comment: ALT EMAIL:529064293@qq.com.
            Bankit Comment: TOTAL # OF SEQS:324.
            Bankit Comment: TOTAL # OF SETS:1.
            
            ##Assembly-Data-START##
            Sequencing Technology :: Sanger dideoxy sequencing
            ##Assembly-Data-END##
FEATURES             Location/Qualifiers
     source          1..460
                     /organism="Uncultured candidate division NC10 bacterium
                     clone"
                     /mol_type="genomic DNA"
                     /isolation_source="rhizosphere sediment of Potamogeton
                     crispus"
                     /clone="N1-8"
                     /country="China"
                     /collected_by="Shanshan Huang"
                     /authority="Binghan Wang"
                     /note="[enrichment culture bacterial source]"
     rRNA            1..460
                     /product="16S ribosomal RNA"
BASE COUNT       84 a    136 c    129 g    111 t
ORIGIN      
        1 ctcagcgact tcgagtacaa ctggctttcg tggtgtgacg ggcggtgtgt acaaggcccg
       61 ggaacgtatt caccgcgtcg tgctgatacg cgattactag cgattcctcc ttcatggagt
      121 cgagttgcag actccaatct gaacttagac cggctttttg ggtttagctc tacctcgcgg
      181 tgtggcatcc ctttgtaccg gccattgtag cacgtgtgta gcccaggacg taaggggcat
      241 gatgacttga cgtcatcccc gccttcctcc ccgttgaccg gggcagttcc tctagagtgc
      301 ccagcatgac ctggtggcaa caagaggtga gggttgcgct cgttgcggga cttaacccaa
      361 catctcacga cacgagctga cgacagccat gcaccacctg tctccgcgct cccttgcggg
      421 cactcccttc tttcgaaggg attcgtggga tgtcaagccc
//
LOCUS       N1-9                     459 bp    DNA     linear       12-MAR-2018
DEFINITION  [Uncultured candidate division NC10 bacterium clone 16S ribosomal
            RNA gene, partial sequence].
ACCESSION   N1-9
VERSION
KEYWORDS    .
SOURCE      Uncultured candidate division NC10 bacterium clone
  ORGANISM  Uncultured candidate division NC10 bacterium clone
            Unclassified.
REFERENCE   1  (bases 1 to 459)
  AUTHORS   Wang,B., Huang,S., Zhang,L., Zhao,J., Liu,G., Hua,Y., Zhou,W. and
            Zhu,D.
  TITLE     Diversity of NC10 bacteria in rhizosphere and non-rhizosphere
            sediment of submerged Potamogeton crispus
  JOURNAL   Unpublished
REFERENCE   2  (bases 1 to 459)
  AUTHORS   Wang,B., Huang,S., Zhang,L., Zhao,J., Liu,G., Hua,Y., Zhou,W. and
            Zhu,D.
  TITLE     Direct Submission
  JOURNAL   Submitted (12-MAR-2018) Huazhong Agricultural University, College
            of Resources and Environment of Huazhong Agricultural University,
            No.1, Shizishan Street, Wuhan, Hubei 430070, People's Republic of
            China
COMMENT     Bankit Comment: ALT EMAIL:529064293@qq.com.
            Bankit Comment: TOTAL # OF SEQS:324.
            Bankit Comment: TOTAL # OF SETS:1.
            
            ##Assembly-Data-START##
            Sequencing Technology :: Sanger dideoxy sequencing
            ##Assembly-Data-END##
FEATURES             Location/Qualifiers
     source          1..459
                     /organism="Uncultured candidate division NC10 bacterium
                     clone"
                     /mol_type="genomic DNA"
                     /isolation_source="rhizosphere sediment of Potamogeton
                     crispus"
                     /clone="N1-9"
                     /country="China"
                     /collected_by="Shanshan Huang"
                     /authority="Binghan Wang"
                     /note="[enrichment culture bacterial source]"
     rRNA            1..459
                     /product="16S ribosomal RNA"
BASE COUNT       80 a    139 c    132 g    108 t
ORIGIN      
        1 ctcagcgact tcgagtacag caggctttcg tggtgtgacg ggcggtgtgt acaaggcccg
       61 ggaacgtatt caccgcgtcg tgctgatacg cgattactag cgattcctcc ttcatggagt
      121 cgagttgcag actccaatct gaacttagac cggctttttg ggtttggctc tgcctcacgg
      181 cgttgcatcc ctttgtaccg gccattgtag cacgtgtgta gcccagggcg taaggggcat
      241 gatgacttga cgtcatcccc gccttcctcc ccgttgaccg gggcagttcc cctagagtgc
      301 ccagcatgac ctgatggcaa caaggggtga gggttgcgct cgttgcggga cttaacccaa
      361 catctcacga cacgagctga cgacagccat gcaccacctg tctccgcgct cccttgcggg
      421 cactcctgcc tttcggcagg ttcgtgggat gtcaagccc
//
LOCUS       N1-10                    460 bp    DNA     linear       12-MAR-2018
DEFINITION  [Uncultured candidate division NC10 bacterium clone 16S ribosomal
            RNA gene, partial sequence].
ACCESSION   N1-10
VERSION
KEYWORDS    .
SOURCE      Uncultured candidate division NC10 bacterium clone
  ORGANISM  Uncultured candidate division NC10 bacterium clone
            Unclassified.
REFERENCE   1  (bases 1 to 460)
  AUTHORS   Wang,B., Huang,S., Zhang,L., Zhao,J., Liu,G., Hua,Y., Zhou,W. and
            Zhu,D.
  TITLE     Diversity of NC10 bacteria in rhizosphere and non-rhizosphere
            sediment of submerged Potamogeton crispus
  JOURNAL   Unpublished
REFERENCE   2  (bases 1 to 460)
  AUTHORS   Wang,B., Huang,S., Zhang,L., Zhao,J., Liu,G., Hua,Y., Zhou,W. and
            Zhu,D.
  TITLE     Direct Submission
  JOURNAL   Submitted (12-MAR-2018) Huazhong Agricultural University, College
            of Resources and Environment of Huazhong Agricultural University,
            No.1, Shizishan Street, Wuhan, Hubei 430070, People's Republic of
            China
COMMENT     Bankit Comment: ALT EMAIL:529064293@qq.com.
            Bankit Comment: TOTAL # OF SEQS:324.
            Bankit Comment: TOTAL # OF SETS:1.
            
            ##Assembly-Data-START##
            Sequencing Technology :: Sanger dideoxy sequencing
            ##Assembly-Data-END##
FEATURES             Location/Qualifiers
     source          1..460
                     /organism="Uncultured candidate division NC10 bacterium
                     clone"
                     /mol_type="genomic DNA"
                     /isolation_source="rhizosphere sediment of Potamogeton
                     crispus"
                     /clone="N1-10"
                     /country="China"
                     /collected_by="Shanshan Huang"
                     /authority="Binghan Wang"
                     /note="[enrichment culture bacterial source]"
     rRNA            1..460
                     /product="16S ribosomal RNA"
BASE COUNT       84 a    136 c    130 g    110 t
ORIGIN      
        1 ctcagcgact tcgagtacaa cgggctttcg tggtgtgacg ggcggtgtgt acaaggcccg
       61 ggaacgtatt caccgcgtcg tgctgatacg cgattactag cgattcctcc ttcatggagt
      121 cgagttgcag actccaatct gaacttagac cggctttttg ggtttagctc tacctcgcgg
      181 tgtggcatcc ctttgtaccg gccattgtag cacgtgtgta gcccaggacg taaggggcat
      241 gatgacttga cgtcatcccc gccttcctcc ccgttgaccg gggcagttcc tctagagtgc
      301 ccagcatgac ctggtggcaa caagaggtga gggttgcgct cgttgcggga cttaacccaa
      361 catctcacga cacgagctga cgacagccat gcaccacctg tctccgcgct cccttgcggg
      421 cactcccttc tttcgaaggg attcgtggga tgtcaagccc
//
LOCUS       N1-12                    460 bp    DNA     linear       12-MAR-2018
DEFINITION  [Uncultured candidate division NC10 bacterium clone 16S ribosomal
            RNA gene, partial sequence].
ACCESSION   N1-12
VERSION
KEYWORDS    .
SOURCE      Uncultured candidate division NC10 bacterium clone
  ORGANISM  Uncultured candidate division NC10 bacterium clone
            Unclassified.
REFERENCE   1  (bases 1 to 460)
  AUTHORS   Wang,B., Huang,S., Zhang,L., Zhao,J., Liu,G., Hua,Y., Zhou,W. and
            Zhu,D.
  TITLE     Diversity of NC10 bacteria in rhizosphere and non-rhizosphere
            sediment of submerged Potamogeton crispus
  JOURNAL   Unpublished
REFERENCE   2  (bases 1 to 460)
  AUTHORS   Wang,B., Huang,S., Zhang,L., Zhao,J., Liu,G., Hua,Y., Zhou,W. and
            Zhu,D.
  TITLE     Direct Submission
  JOURNAL   Submitted (12-MAR-2018) Huazhong Agricultural University, College
            of Resources and Environment of Huazhong Agricultural University,
            No.1, Shizishan Street, Wuhan, Hubei 430070, People's Republic of
            China
COMMENT     Bankit Comment: ALT EMAIL:529064293@qq.com.
            Bankit Comment: TOTAL # OF SEQS:324.
            Bankit Comment: TOTAL # OF SETS:1.
            
            ##Assembly-Data-START##
            Sequencing Technology :: Sanger dideoxy sequencing
            ##Assembly-Data-END##
FEATURES             Location/Qualifiers
     source          1..460
                     /organism="Uncultured candidate division NC10 bacterium
                     clone"
                     /mol_type="genomic DNA"
                     /isolation_source="rhizosphere sediment of Potamogeton
                     crispus"
                     /clone="N1-12"
                     /country="China"
                     /collected_by="Shanshan Huang"
                     /authority="Binghan Wang"
                     /note="[enrichment culture bacterial source]"
     rRNA            1..460
                     /product="16S ribosomal RNA"
BASE COUNT       85 a    136 c    128 g    111 t
ORIGIN      
        1 ctcagcgact tcgagtacaa ctggctttcg tggtgtgacg ggcggtgtgt acaaggcccg
       61 ggaacgtatt caccgcgtcg tgctgatacg cgattactag cgattcctcc ttcatggagt
      121 cgagttgcag actccaatct gaacttagac cggctttttg ggtttagctc tacctcgcgg
      181 tgtggcatcc ctttgtaccg gccattgtag cacgtgtgta gcccaggacg taaggggcat
      241 gatgacttga cgtcatcccc gccttcctcc ccgttgaccg gggcagttcc tctagagtgc
      301 ccagcatgac ctgatggcaa caagaggtga gggttgcgct cgttgcggga cttaacccaa
      361 catctcacga cacgagctga cgacagccat gcaccacctg tctccgcgct cccttgcggg
      421 cactcccttc tttcgaaggg attcgtggga tgtcaagccc
//
LOCUS       N1-14                    460 bp    DNA     linear       12-MAR-2018
DEFINITION  [Uncultured candidate division NC10 bacterium clone 16S ribosomal
            RNA gene, partial sequence].
ACCESSION   N1-14
VERSION
KEYWORDS    .
SOURCE      Uncultured candidate division NC10 bacterium clone
  ORGANISM  Uncultured candidate division NC10 bacterium clone
            Unclassified.
REFERENCE   1  (bases 1 to 460)
  AUTHORS   Wang,B., Huang,S., Zhang,L., Zhao,J., Liu,G., Hua,Y., Zhou,W. and
            Zhu,D.
  TITLE     Diversity of NC10 bacteria in rhizosphere and non-rhizosphere
            sediment of submerged Potamogeton crispus
  JOURNAL   Unpublished
REFERENCE   2  (bases 1 to 460)
  AUTHORS   Wang,B., Huang,S., Zhang,L., Zhao,J., Liu,G., Hua,Y., Zhou,W. and
            Zhu,D.
  TITLE     Direct Submission
  JOURNAL   Submitted (12-MAR-2018) Huazhong Agricultural University, College
            of Resources and Environment of Huazhong Agricultural University,
            No.1, Shizishan Street, Wuhan, Hubei 430070, People's Republic of
            China
COMMENT     Bankit Comment: ALT EMAIL:529064293@qq.com.
            Bankit Comment: TOTAL # OF SEQS:324.
            Bankit Comment: TOTAL # OF SETS:1.
            
            ##Assembly-Data-START##
            Sequencing Technology :: Sanger dideoxy sequencing
            ##Assembly-Data-END##
FEATURES             Location/Qualifiers
     source          1..460
                     /organism="Uncultured candidate division NC10 bacterium
                     clone"
                     /mol_type="genomic DNA"
                     /isolation_source="rhizosphere sediment of Potamogeton
                     crispus"
                     /clone="N1-14"
                     /country="China"
                     /collected_by="Shanshan Huang"
                     /authority="Binghan Wang"
                     /note="[enrichment culture bacterial source]"
     rRNA            1..460
                     /product="16S ribosomal RNA"
BASE COUNT       83 a    136 c    131 g    110 t
ORIGIN      
        1 ctcagcgact tcgagtacag cgggctttcg tggtgtgacg ggcggtgtgt acaaggcccg
       61 ggaacgtatt caccgcgtcg tgctgatacg cgattactag cgattcctcc ttcatggagt
      121 cgagttgcag actccaatct gaacttagac cggctttttg ggtttagctc tacctcgcgg
      181 tgtggcatcc ctttgtaccg gccattgtag cacgtgtgta gcccaggacg taaggggcat
      241 gatgacttga cgtcatcccc gccttcctcc ccgttgaccg gggcagttcc tctagagtgc
      301 ccagcatgac ctggtggcaa caagaggtga gggttgcgct cgttgcggga cttaacccaa
      361 catctcacga cacgagctga cgacagccat gcaccacctg tctccgcgct cccttgcggg
      421 cactcccttc tttcgaaggg attcgtggga tgtcaagccc
//
LOCUS       N1-16                    460 bp    DNA     linear       12-MAR-2018
DEFINITION  [Uncultured candidate division NC10 bacterium clone 16S ribosomal
            RNA gene, partial sequence].
ACCESSION   N1-16
VERSION
KEYWORDS    .
SOURCE      Uncultured candidate division NC10 bacterium clone
  ORGANISM  Uncultured candidate division NC10 bacterium clone
            Unclassified.
REFERENCE   1  (bases 1 to 460)
  AUTHORS   Wang,B., Huang,S., Zhang,L., Zhao,J., Liu,G., Hua,Y., Zhou,W. and
            Zhu,D.
  TITLE     Diversity of NC10 bacteria in rhizosphere and non-rhizosphere
            sediment of submerged Potamogeton crispus
  JOURNAL   Unpublished
REFERENCE   2  (bases 1 to 460)
  AUTHORS   Wang,B., Huang,S., Zhang,L., Zhao,J., Liu,G., Hua,Y., Zhou,W. and
            Zhu,D.
  TITLE     Direct Submission
  JOURNAL   Submitted (12-MAR-2018) Huazhong Agricultural University, College
            of Resources and Environment of Huazhong Agricultural University,
            No.1, Shizishan Street, Wuhan, Hubei 430070, People's Republic of
            China
COMMENT     Bankit Comment: ALT EMAIL:529064293@qq.com.
            Bankit Comment: TOTAL # OF SEQS:324.
            Bankit Comment: TOTAL # OF SETS:1.
            
            ##Assembly-Data-START##
            Sequencing Technology :: Sanger dideoxy sequencing
            ##Assembly-Data-END##
FEATURES             Location/Qualifiers
     source          1..460
                     /organism="Uncultured candidate division NC10 bacterium
                     clone"
                     /mol_type="genomic DNA"
                     /isolation_source="rhizosphere sediment of Potamogeton
                     crispus"
                     /clone="N1-16"
                     /country="China"
                     /collected_by="Shanshan Huang"
                     /authority="Binghan Wang"
                     /note="[enrichment culture bacterial source]"
     rRNA            1..460
                     /product="16S ribosomal RNA"
BASE COUNT       84 a    136 c    130 g    110 t
ORIGIN      
        1 ctcagcgact tcgagtacaa cgggctttcg tggtgtgacg ggcggtgtgt acaaggcccg
       61 ggaacgtatt caccgcgtcg tgctgatacg cgattactag cgattcctcc ttcatggagt
      121 cgagttgcag actccaatct gaacttagac cggctttttg ggtttagctc tacctcgcgg
      181 tgtggcatcc ctttgtaccg gccattgtag cacgtgtgta gcccaggacg taaggggcat
      241 gatgacttga cgtcatcccc gccttcctcc ccgttgaccg gggcagttcc tctagagtgc
      301 ccagcatgac ctggtggcaa caagaggtga gggttgcgct cgttgcggga cttaacccaa
      361 catctcacga cacgagctga cgacagccat gcaccacctg tctccgcgct cccttgcggg
      421 cactcccttc tttcgaaggg attcgtggga tgtcaagccc
//
LOCUS       N1-21                    459 bp    DNA     linear       12-MAR-2018
DEFINITION  [Uncultured candidate division NC10 bacterium clone 16S ribosomal
            RNA gene, partial sequence].
ACCESSION   N1-21
VERSION
KEYWORDS    .
SOURCE      Uncultured candidate division NC10 bacterium clone
  ORGANISM  Uncultured candidate division NC10 bacterium clone
            Unclassified.
REFERENCE   1  (bases 1 to 459)
  AUTHORS   Wang,B., Huang,S., Zhang,L., Zhao,J., Liu,G., Hua,Y., Zhou,W. and
            Zhu,D.
  TITLE     Diversity of NC10 bacteria in rhizosphere and non-rhizosphere
            sediment of submerged Potamogeton crispus
  JOURNAL   Unpublished
REFERENCE   2  (bases 1 to 459)
  AUTHORS   Wang,B., Huang,S., Zhang,L., Zhao,J., Liu,G., Hua,Y., Zhou,W. and
            Zhu,D.
  TITLE     Direct Submission
  JOURNAL   Submitted (12-MAR-2018) Huazhong Agricultural University, College
            of Resources and Environment of Huazhong Agricultural University,
            No.1, Shizishan Street, Wuhan, Hubei 430070, People's Republic of
            China
COMMENT     Bankit Comment: ALT EMAIL:529064293@qq.com.
            Bankit Comment: TOTAL # OF SEQS:324.
            Bankit Comment: TOTAL # OF SETS:1.
            
            ##Assembly-Data-START##
            Sequencing Technology :: Sanger dideoxy sequencing
            ##Assembly-Data-END##
FEATURES             Location/Qualifiers
     source          1..459
                     /organism="Uncultured candidate division NC10 bacterium
                     clone"
                     /mol_type="genomic DNA"
                     /isolation_source="rhizosphere sediment of Potamogeton
                     crispus"
                     /clone="N1-21"
                     /country="China"
                     /collected_by="Shanshan Huang"
                     /authority="Binghan Wang"
                     /note="[enrichment culture bacterial source]"
     rRNA            1..459
                     /product="16S ribosomal RNA"
BASE COUNT       81 a    139 c    131 g    108 t
ORIGIN      
        1 ctcagcgact tcgagtacag caggctttcg tggtgtgacg ggcggtgtgt acaaggcccg
       61 ggaacgtatt caccgcgtcg tgctgatacg cgattactag cgattcctcc ttcatggagt
      121 cgagttgcag actccaatct gaacttagac cggctttttg ggtttggctc tgcctcacgg
      181 cgttgcatcc ctttgtaccg gccattgtag cacgtgtgta gcccagggcg taatgggcat
      241 gatgacttga cgtcatcccc gccttcctcc ccgttgaccg gggcagttcc cctagagtgc
      301 ccagcatgac ctgatggcaa caaggggtga gggttgcgct cgttgcggga cttaacccaa
      361 catctcacga cacgagctga cgacagccat gcaccacctg tctccgcgct cccttgcggg
      421 cactcctgcc tatcggcagg ttcgtgggat gtcaagccc
//
LOCUS       N1-22                    460 bp    DNA     linear       12-MAR-2018
DEFINITION  [Uncultured candidate division NC10 bacterium clone 16S ribosomal
            RNA gene, partial sequence].
ACCESSION   N1-22
VERSION
KEYWORDS    .
SOURCE      Uncultured candidate division NC10 bacterium clone
  ORGANISM  Uncultured candidate division NC10 bacterium clone
            Unclassified.
REFERENCE   1  (bases 1 to 460)
  AUTHORS   Wang,B., Huang,S., Zhang,L., Zhao,J., Liu,G., Hua,Y., Zhou,W. and
            Zhu,D.
  TITLE     Diversity of NC10 bacteria in rhizosphere and non-rhizosphere
            sediment of submerged Potamogeton crispus
  JOURNAL   Unpublished
REFERENCE   2  (bases 1 to 460)
  AUTHORS   Wang,B., Huang,S., Zhang,L., Zhao,J., Liu,G., Hua,Y., Zhou,W. and
            Zhu,D.
  TITLE     Direct Submission
  JOURNAL   Submitted (12-MAR-2018) Huazhong Agricultural University, College
            of Resources and Environment of Huazhong Agricultural University,
            No.1, Shizishan Street, Wuhan, Hubei 430070, People's Republic of
            China
COMMENT     Bankit Comment: ALT EMAIL:529064293@qq.com.
            Bankit Comment: TOTAL # OF SEQS:324.
            Bankit Comment: TOTAL # OF SETS:1.
            
            ##Assembly-Data-START##
            Sequencing Technology :: Sanger dideoxy sequencing
            ##Assembly-Data-END##
FEATURES             Location/Qualifiers
     source          1..460
                     /organism="Uncultured candidate division NC10 bacterium
                     clone"
                     /mol_type="genomic DNA"
                     /isolation_source="rhizosphere sediment of Potamogeton
                     crispus"
                     /clone="N1-22"
                     /country="China"
                     /collected_by="Shanshan Huang"
                     /authority="Binghan Wang"
                     /note="[enrichment culture bacterial source]"
     rRNA            1..460
                     /product="16S ribosomal RNA"
BASE COUNT       84 a    136 c    130 g    110 t
ORIGIN      
        1 ctcagcgact tcgagtacaa cgggctttcg tggtgtgacg ggcggtgtgt acaaggcccg
       61 ggaacgtatt caccgcgtcg tgctgatacg cgattactag cgattcctcc ttcatggagt
      121 cgagttgcag actccaatct gaacttagac cggctttttg ggtttagctc tacctcgcgg
      181 tgtggcatcc ctttgtaccg gccattgtag cacgtgtgta gcccaggacg taaggggcat
      241 gatgacttga cgtcatcccc gccttcctcc ccgttgaccg gggcagttcc tctagagtgc
      301 ccagcatgac ctggtggcaa caagaggtga gggttgcgct cgttgcggga cttaacccaa
      361 catctcacga cacgagctga cgacagccat gcaccacctg tctccgcgct cccttgcggg
      421 cactcccttc tttcgaaggg attcgtggga tgtcaagccc
//
LOCUS       N1-23                    459 bp    DNA     linear       12-MAR-2018
DEFINITION  [Uncultured candidate division NC10 bacterium clone 16S ribosomal
            RNA gene, partial sequence].
ACCESSION   N1-23
VERSION
KEYWORDS    .
SOURCE      Uncultured candidate division NC10 bacterium clone
  ORGANISM  Uncultured candidate division NC10 bacterium clone
            Unclassified.
REFERENCE   1  (bases 1 to 459)
  AUTHORS   Wang,B., Huang,S., Zhang,L., Zhao,J., Liu,G., Hua,Y., Zhou,W. and
            Zhu,D.
  TITLE     Diversity of NC10 bacteria in rhizosphere and non-rhizosphere
            sediment of submerged Potamogeton crispus
  JOURNAL   Unpublished
REFERENCE   2  (bases 1 to 459)
  AUTHORS   Wang,B., Huang,S., Zhang,L., Zhao,J., Liu,G., Hua,Y., Zhou,W. and
            Zhu,D.
  TITLE     Direct Submission
  JOURNAL   Submitted (12-MAR-2018) Huazhong Agricultural University, College
            of Resources and Environment of Huazhong Agricultural University,
            No.1, Shizishan Street, Wuhan, Hubei 430070, People's Republic of
            China
COMMENT     Bankit Comment: ALT EMAIL:529064293@qq.com.
            Bankit Comment: TOTAL # OF SEQS:324.
            Bankit Comment: TOTAL # OF SETS:1.
            
            ##Assembly-Data-START##
            Sequencing Technology :: Sanger dideoxy sequencing
            ##Assembly-Data-END##
FEATURES             Location/Qualifiers
     source          1..459
                     /organism="Uncultured candidate division NC10 bacterium
                     clone"
                     /mol_type="genomic DNA"
                     /isolation_source="rhizosphere sediment of Potamogeton
                     crispus"
                     /clone="N1-23"
                     /country="China"
                     /collected_by="Shanshan Huang"
                     /authority="Binghan Wang"
                     /note="[enrichment culture bacterial source]"
     rRNA            1..459
                     /product="16S ribosomal RNA"
BASE COUNT       80 a    138 c    132 g    109 t
ORIGIN      
        1 ctcagcgact tcgagtacag caggctttcg tggtgtgacg ggcggtgtgt acaaggcccg
       61 ggaacgtatt caccgcgtcg tgctgatacg cgattactag cgattcctcc ttcatggagt
      121 cgagttgcag actccaatct gaacttagac cggctttttg ggtttggctc tgcctcacgg
      181 cgttgcatcc ctttgtaccg gccattgtag cacgtgtgta gcccagggcg taaggggcat
      241 gatgacttga cgtcatcccc gccttcctcc ccgttgaccg gggcagttcc cctagagtgc
      301 ccagcatgac ctgatggtaa caaggggtga gggttgcgct cgttgcggga cttaacccaa
      361 catctcacga cacgagctga cgacagccat gcaccacctg tctccgcgct cccttgcggg
      421 cactcctgcc tttcggcagg ttcgtgggat gtcaagccc
//
LOCUS       N1-24                    459 bp    DNA     linear       12-MAR-2018
DEFINITION  [Uncultured candidate division NC10 bacterium clone 16S ribosomal
            RNA gene, partial sequence].
ACCESSION   N1-24
VERSION
KEYWORDS    .
SOURCE      Uncultured candidate division NC10 bacterium clone
  ORGANISM  Uncultured candidate division NC10 bacterium clone
            Unclassified.
REFERENCE   1  (bases 1 to 459)
  AUTHORS   Wang,B., Huang,S., Zhang,L., Zhao,J., Liu,G., Hua,Y., Zhou,W. and
            Zhu,D.
  TITLE     Diversity of NC10 bacteria in rhizosphere and non-rhizosphere
            sediment of submerged Potamogeton crispus
  JOURNAL   Unpublished
REFERENCE   2  (bases 1 to 459)
  AUTHORS   Wang,B., Huang,S., Zhang,L., Zhao,J., Liu,G., Hua,Y., Zhou,W. and
            Zhu,D.
  TITLE     Direct Submission
  JOURNAL   Submitted (12-MAR-2018) Huazhong Agricultural University, College
            of Resources and Environment of Huazhong Agricultural University,
            No.1, Shizishan Street, Wuhan, Hubei 430070, People's Republic of
            China
COMMENT     Bankit Comment: ALT EMAIL:529064293@qq.com.
            Bankit Comment: TOTAL # OF SEQS:324.
            Bankit Comment: TOTAL # OF SETS:1.
            
            ##Assembly-Data-START##
            Sequencing Technology :: Sanger dideoxy sequencing
            ##Assembly-Data-END##
FEATURES             Location/Qualifiers
     source          1..459
                     /organism="Uncultured candidate division NC10 bacterium
                     clone"
                     /mol_type="genomic DNA"
                     /isolation_source="rhizosphere sediment of Potamogeton
                     crispus"
                     /clone="N1-24"
                     /country="China"
                     /collected_by="Shanshan Huang"
                     /authority="Binghan Wang"
                     /note="[enrichment culture bacterial source]"
     rRNA            1..459
                     /product="16S ribosomal RNA"
BASE COUNT       83 a    138 c    130 g    108 t
ORIGIN      
        1 ctcagcgact tcgagtacaa ctggctttcg tggtgtgacg ggcggtgtgt acaaggcccg
       61 ggaacgtatt caccgcgtcg tgctgatacg cgattactag cgattcctcc ttcatggagt
      121 cgagttgcag actccaatct gaacttagac cggctttttg ggtttagctc tacctcgcgg
      181 tgtggcatcc ctttgtaccg gccattgtag cacgtgtgta gcccaggacg taaggggcat
      241 gatgacttga cgtcatcccc gccttcctcc ccgttgaccg gggcagttcc tctagagtgc
      301 ccagcatgac ctgatggcaa caagaggtga gggttgcgct cgttgcggga cttaacccaa
      361 catctcacga cacgagctga cgacagccat gcaccacctg tctccgcgct cccttgcggg
      421 cacccccgcc tttcggcgag gttcgtggga tgtcaagcc
//
LOCUS       N1-26                    460 bp    DNA     linear       12-MAR-2018
DEFINITION  [Uncultured candidate division NC10 bacterium clone 16S ribosomal
            RNA gene, partial sequence].
ACCESSION   N1-26
VERSION
KEYWORDS    .
SOURCE      Uncultured candidate division NC10 bacterium clone
  ORGANISM  Uncultured candidate division NC10 bacterium clone
            Unclassified.
REFERENCE   1  (bases 1 to 460)
  AUTHORS   Wang,B., Huang,S., Zhang,L., Zhao,J., Liu,G., Hua,Y., Zhou,W. and
            Zhu,D.
  TITLE     Diversity of NC10 bacteria in rhizosphere and non-rhizosphere
            sediment of submerged Potamogeton crispus
  JOURNAL   Unpublished
REFERENCE   2  (bases 1 to 460)
  AUTHORS   Wang,B., Huang,S., Zhang,L., Zhao,J., Liu,G., Hua,Y., Zhou,W. and
            Zhu,D.
  TITLE     Direct Submission
  JOURNAL   Submitted (12-MAR-2018) Huazhong Agricultural University, College
            of Resources and Environment of Huazhong Agricultural University,
            No.1, Shizishan Street, Wuhan, Hubei 430070, People's Republic of
            China
COMMENT     Bankit Comment: ALT EMAIL:529064293@qq.com.
            Bankit Comment: TOTAL # OF SEQS:324.
            Bankit Comment: TOTAL # OF SETS:1.
            
            ##Assembly-Data-START##
            Sequencing Technology :: Sanger dideoxy sequencing
            ##Assembly-Data-END##
FEATURES             Location/Qualifiers
     source          1..460
                     /organism="Uncultured candidate division NC10 bacterium
                     clone"
                     /mol_type="genomic DNA"
                     /isolation_source="rhizosphere sediment of Potamogeton
                     crispus"
                     /clone="N1-26"
                     /country="China"
                     /collected_by="Shanshan Huang"
                     /authority="Binghan Wang"
                     /note="[enrichment culture bacterial source]"
     rRNA            1..460
                     /product="16S ribosomal RNA"
BASE COUNT       84 a    136 c    131 g    109 t
ORIGIN      
        1 ctcagcgact tcgagtacaa cgggctttcg tggtgtgacg ggcggtgtgt acaaggcccg
       61 ggaacgtatt caccgcgtcg tgctgatacg cgattactag cgattcctcc ttcatggagt
      121 cgagttgcag actccaatct gaacttagac cggctttttg ggtttagctc tacctcgcgg
      181 tgtggcatcc ctttgtaccg gccattgtag cacgtgtgta gcccaggacg taaggggcat
      241 gatgacttga cgtcatcccc gccttcctcc ccgttgaccg gggcagttcc tctagagtgc
      301 ccagcatgac ctggtggcaa caagaggtga gggttgcgct cgttgcggga cttaacccaa
      361 catctcacga cacgagctga cgacagccat gcaccacctg tctccgcgct cccttgcggg
      421 cactcccgtc tttcgaaggg attcgtggga tgtcaagccc
//
LOCUS       N1-27                    459 bp    DNA     linear       12-MAR-2018
DEFINITION  [Uncultured candidate division NC10 bacterium clone 16S ribosomal
            RNA gene, partial sequence].
ACCESSION   N1-27
VERSION
KEYWORDS    .
SOURCE      Uncultured candidate division NC10 bacterium clone
  ORGANISM  Uncultured candidate division NC10 bacterium clone
            Unclassified.
REFERENCE   1  (bases 1 to 459)
  AUTHORS   Wang,B., Huang,S., Zhang,L., Zhao,J., Liu,G., Hua,Y., Zhou,W. and
            Zhu,D.
  TITLE     Diversity of NC10 bacteria in rhizosphere and non-rhizosphere
            sediment of submerged Potamogeton crispus
  JOURNAL   Unpublished
REFERENCE   2  (bases 1 to 459)
  AUTHORS   Wang,B., Huang,S., Zhang,L., Zhao,J., Liu,G., Hua,Y., Zhou,W. and
            Zhu,D.
  TITLE     Direct Submission
  JOURNAL   Submitted (12-MAR-2018) Huazhong Agricultural University, College
            of Resources and Environment of Huazhong Agricultural University,
            No.1, Shizishan Street, Wuhan, Hubei 430070, People's Republic of
            China
COMMENT     Bankit Comment: ALT EMAIL:529064293@qq.com.
            Bankit Comment: TOTAL # OF SEQS:324.
            Bankit Comment: TOTAL # OF SETS:1.
            
            ##Assembly-Data-START##
            Sequencing Technology :: Sanger dideoxy sequencing
            ##Assembly-Data-END##
FEATURES             Location/Qualifiers
     source          1..459
                     /organism="Uncultured candidate division NC10 bacterium
                     clone"
                     /mol_type="genomic DNA"
                     /isolation_source="rhizosphere sediment of Potamogeton
                     crispus"
                     /clone="N1-27"
                     /country="China"
                     /collected_by="Shanshan Huang"
                     /authority="Binghan Wang"
                     /note="[enrichment culture bacterial source]"
     rRNA            1..459
                     /product="16S ribosomal RNA"
BASE COUNT       80 a    139 c    132 g    108 t
ORIGIN      
        1 ctcagcgact tcgagtacag caggctttcg tggtgtgacg ggcggtgtgt acaaggcccg
       61 ggaacgtatt caccgcgtcg tgctgatacg cgattactag cgattcctcc ttcatggagt
      121 cgagttgcag actccaatct gaacttagac cggctttttg ggtttggctc tgcctcacgg
      181 cgttgcatcc ctttgtaccg gccattgtag cacgtgtgta gcccagggcg taaggggcat
      241 gatgacttga cgtcatcccc gccttcctcc ccgttgaccg gggcagttcc cctagagtgc
      301 ccagcatgac ctgatggcaa caaggggtga gggttgcgct cgttgcggga cttaacccaa
      361 catctcacga cacgagctga cgacagccat gcaccacctg tctccgcgct cccttgcggg
      421 cactcctgcc tttcggcagg ttcgtgggat gtcaagccc
//
LOCUS       N1-29                    459 bp    DNA     linear       12-MAR-2018
DEFINITION  [Uncultured candidate division NC10 bacterium clone 16S ribosomal
            RNA gene, partial sequence].
ACCESSION   N1-29
VERSION
KEYWORDS    .
SOURCE      Uncultured candidate division NC10 bacterium clone
  ORGANISM  Uncultured candidate division NC10 bacterium clone
            Unclassified.
REFERENCE   1  (bases 1 to 459)
  AUTHORS   Wang,B., Huang,S., Zhang,L., Zhao,J., Liu,G., Hua,Y., Zhou,W. and
            Zhu,D.
  TITLE     Diversity of NC10 bacteria in rhizosphere and non-rhizosphere
            sediment of submerged Potamogeton crispus
  JOURNAL   Unpublished
REFERENCE   2  (bases 1 to 459)
  AUTHORS   Wang,B., Huang,S., Zhang,L., Zhao,J., Liu,G., Hua,Y., Zhou,W. and
            Zhu,D.
  TITLE     Direct Submission
  JOURNAL   Submitted (12-MAR-2018) Huazhong Agricultural University, College
            of Resources and Environment of Huazhong Agricultural University,
            No.1, Shizishan Street, Wuhan, Hubei 430070, People's Republic of
            China
COMMENT     Bankit Comment: ALT EMAIL:529064293@qq.com.
            Bankit Comment: TOTAL # OF SEQS:324.
            Bankit Comment: TOTAL # OF SETS:1.
            
            ##Assembly-Data-START##
            Sequencing Technology :: Sanger dideoxy sequencing
            ##Assembly-Data-END##
FEATURES             Location/Qualifiers
     source          1..459
                     /organism="Uncultured candidate division NC10 bacterium
                     clone"
                     /mol_type="genomic DNA"
                     /isolation_source="rhizosphere sediment of Potamogeton
                     crispus"
                     /clone="N1-29"
                     /country="China"
                     /collected_by="Shanshan Huang"
                     /authority="Binghan Wang"
                     /note="[enrichment culture bacterial source]"
     rRNA            1..459
                     /product="16S ribosomal RNA"
BASE COUNT       80 a    139 c    132 g    108 t
ORIGIN      
        1 ctcagcgact tcgagtacag caggctttcg tggtgtgacg ggcggtgtgt acaaggcccg
       61 ggaacgtatt caccgcgtcg tgctgatacg cgattactag cgattcctcc ttcatggagt
      121 cgagttgcag actccaatct gaacttagac cggctttttg ggtttggctc tgcctcacgg
      181 cgttgcatcc ctttgtatcg gccattgtag cacgtgtgta gcccagggcg taaggggcat
      241 gatgacttga cgtcatcccc gccttcctcc ccgttgaccg gggcagttcc cctagagtgc
      301 ccagcatgac ctgatggcaa caaggggtga gggttgcgct cgtcgcggga cttaacccaa
      361 catctcacga cacgagctga cgacagccat gcaccacctg tctccgcgct cccttgcggg
      421 cactcctgcc tttcggcagg ttcgtgggat gtcaagccc
//
LOCUS       N1-30                    460 bp    DNA     linear       12-MAR-2018
DEFINITION  [Uncultured candidate division NC10 bacterium clone 16S ribosomal
            RNA gene, partial sequence].
ACCESSION   N1-30
VERSION
KEYWORDS    .
SOURCE      Uncultured candidate division NC10 bacterium clone
  ORGANISM  Uncultured candidate division NC10 bacterium clone
            Unclassified.
REFERENCE   1  (bases 1 to 460)
  AUTHORS   Wang,B., Huang,S., Zhang,L., Zhao,J., Liu,G., Hua,Y., Zhou,W. and
            Zhu,D.
  TITLE     Diversity of NC10 bacteria in rhizosphere and non-rhizosphere
            sediment of submerged Potamogeton crispus
  JOURNAL   Unpublished
REFERENCE   2  (bases 1 to 460)
  AUTHORS   Wang,B., Huang,S., Zhang,L., Zhao,J., Liu,G., Hua,Y., Zhou,W. and
            Zhu,D.
  TITLE     Direct Submission
  JOURNAL   Submitted (12-MAR-2018) Huazhong Agricultural University, College
            of Resources and Environment of Huazhong Agricultural University,
            No.1, Shizishan Street, Wuhan, Hubei 430070, People's Republic of
            China
COMMENT     Bankit Comment: ALT EMAIL:529064293@qq.com.
            Bankit Comment: TOTAL # OF SEQS:324.
            Bankit Comment: TOTAL # OF SETS:1.
            
            ##Assembly-Data-START##
            Sequencing Technology :: Sanger dideoxy sequencing
            ##Assembly-Data-END##
FEATURES             Location/Qualifiers
     source          1..460
                     /organism="Uncultured candidate division NC10 bacterium
                     clone"
                     /mol_type="genomic DNA"
                     /isolation_source="rhizosphere sediment of Potamogeton
                     crispus"
                     /clone="N1-30"
                     /country="China"
                     /collected_by="Shanshan Huang"
                     /authority="Binghan Wang"
                     /note="[enrichment culture bacterial source]"
     rRNA            1..460
                     /product="16S ribosomal RNA"
BASE COUNT       81 a    143 c    130 g    106 t
ORIGIN      
        1 ctcagcgact tcgagtacaa ctggctttcg tggtgtgacg ggcggtgtgt acaaggcccg
       61 ggaacgtatt caccgcgccg tgctgatgcg cgattactag cgattcctcc ttcatggagt
      121 cgagttgcag actccaatct gaacttagac cggctttttg ggtttagctc aacctcgcgg
      181 tcttgcatcc ctttgtaccg gccattgtag cacgtgtgta gcccaggacg taaggggcat
      241 gatgacttga cgtcgtcccc accttcctcc ccgttgaccg gggcagttcc cctagagtgc
      301 ccagcctgac ctgatggcaa caaggggtga gggttgcgct cgttgcggga cttaacccaa
      361 catctcacga cacgagctga cgacagccat gcaccacctg tctccgcgct cccttgcggg
      421 cacccccgcc tttcggcggg attcgtggga tgtcaagccc
//
LOCUS       N1-35                    459 bp    DNA     linear       12-MAR-2018
DEFINITION  [Uncultured candidate division NC10 bacterium clone 16S ribosomal
            RNA gene, partial sequence].
ACCESSION   N1-35
VERSION
KEYWORDS    .
SOURCE      Uncultured candidate division NC10 bacterium clone
  ORGANISM  Uncultured candidate division NC10 bacterium clone
            Unclassified.
REFERENCE   1  (bases 1 to 459)
  AUTHORS   Wang,B., Huang,S., Zhang,L., Zhao,J., Liu,G., Hua,Y., Zhou,W. and
            Zhu,D.
  TITLE     Diversity of NC10 bacteria in rhizosphere and non-rhizosphere
            sediment of submerged Potamogeton crispus
  JOURNAL   Unpublished
REFERENCE   2  (bases 1 to 459)
  AUTHORS   Wang,B., Huang,S., Zhang,L., Zhao,J., Liu,G., Hua,Y., Zhou,W. and
            Zhu,D.
  TITLE     Direct Submission
  JOURNAL   Submitted (12-MAR-2018) Huazhong Agricultural University, College
            of Resources and Environment of Huazhong Agricultural University,
            No.1, Shizishan Street, Wuhan, Hubei 430070, People's Republic of
            China
COMMENT     Bankit Comment: ALT EMAIL:529064293@qq.com.
            Bankit Comment: TOTAL # OF SEQS:324.
            Bankit Comment: TOTAL # OF SETS:1.
            
            ##Assembly-Data-START##
            Sequencing Technology :: Sanger dideoxy sequencing
            ##Assembly-Data-END##
FEATURES             Location/Qualifiers
     source          1..459
                     /organism="Uncultured candidate division NC10 bacterium
                     clone"
                     /mol_type="genomic DNA"
                     /isolation_source="rhizosphere sediment of Potamogeton
                     crispus"
                     /clone="N1-35"
                     /country="China"
                     /collected_by="Shanshan Huang"
                     /authority="Binghan Wang"
                     /note="[enrichment culture bacterial source]"
     rRNA            1..459
                     /product="16S ribosomal RNA"
BASE COUNT       78 a    138 c    133 g    110 t
ORIGIN      
        1 ctcagcgact tcgagtacag caggctttcg tggtgtgacg ggcggtgtgt acaaggcccg
       61 ggaacgtatt caccgcgtcg tgctgatgcg cgattactag cgattcctcc ttcatggagt
      121 cgagttgcag actccattct gaacttagac cggctttttg ggtttggctc tgcctcacgg
      181 cgttgcatcc ctttgtaccg gccattgtag cacgtgtgta gcccagggcg taaggggcat
      241 gatgacttga cgtcatcccc gccttcctcc ccgttgaccg gggcagttcc cctagagtgc
      301 ccagcatgac ctgatggcaa caaggggtga gggttgcgct cgttgcggga cttaacccaa
      361 catctcacga cacgagctga cgacagccat gcaccacttg tctccgcgct cccttgcggg
      421 cactcctgcc tttcggcagg ttcgtgggat gtcaagccc
//
LOCUS       N1-36                    460 bp    DNA     linear       12-MAR-2018
DEFINITION  [Uncultured candidate division NC10 bacterium clone 16S ribosomal
            RNA gene, partial sequence].
ACCESSION   N1-36
VERSION
KEYWORDS    .
SOURCE      Uncultured candidate division NC10 bacterium clone
  ORGANISM  Uncultured candidate division NC10 bacterium clone
            Unclassified.
REFERENCE   1  (bases 1 to 460)
  AUTHORS   Wang,B., Huang,S., Zhang,L., Zhao,J., Liu,G., Hua,Y., Zhou,W. and
            Zhu,D.
  TITLE     Diversity of NC10 bacteria in rhizosphere and non-rhizosphere
            sediment of submerged Potamogeton crispus
  JOURNAL   Unpublished
REFERENCE   2  (bases 1 to 460)
  AUTHORS   Wang,B., Huang,S., Zhang,L., Zhao,J., Liu,G., Hua,Y., Zhou,W. and
            Zhu,D.
  TITLE     Direct Submission
  JOURNAL   Submitted (12-MAR-2018) Huazhong Agricultural University, College
            of Resources and Environment of Huazhong Agricultural University,
            No.1, Shizishan Street, Wuhan, Hubei 430070, People's Republic of
            China
COMMENT     Bankit Comment: ALT EMAIL:529064293@qq.com.
            Bankit Comment: TOTAL # OF SEQS:324.
            Bankit Comment: TOTAL # OF SETS:1.
            
            ##Assembly-Data-START##
            Sequencing Technology :: Sanger dideoxy sequencing
            ##Assembly-Data-END##
FEATURES             Location/Qualifiers
     source          1..460
                     /organism="Uncultured candidate division NC10 bacterium
                     clone"
                     /mol_type="genomic DNA"
                     /isolation_source="rhizosphere sediment of Potamogeton
                     crispus"
                     /clone="N1-36"
                     /country="China"
                     /collected_by="Shanshan Huang"
                     /authority="Binghan Wang"
                     /note="[enrichment culture bacterial source]"
     rRNA            1..460
                     /product="16S ribosomal RNA"
BASE COUNT       81 a    139 c    132 g    108 t
ORIGIN      
        1 ctcagcgact tcgagtacaa taggctttcg tggtgtgacg ggcggtgtgt acaaggcccg
       61 ggaacgtatt caccgcggcg ttctgatccg cgattactag cgattccgac ttcacggagt
      121 cgagttgcag actccgatct gaactgaggc cggttttttg ggattggctc cccctcgcgg
      181 gattgcgacc ctttgtaccg accattgttg cacgtgtgta gccctaggca taaaggccat
      241 gaggacttga cgtcatcccc accttcctcc ccgttatccg gggcagttcc ctctgagtgc
      301 ccggcatgat ccggtggcaa ctgagggtaa gggttgcgct cgttgcggga cttaacccaa
      361 catctcacga cacgagctga cgacagccat gcagcacctg tctcctggct ctcttgcgag
      421 cacccccccg tttccgggag gttcgtggga tgtcaagccc
//
LOCUS       N1-37                    459 bp    DNA     linear       12-MAR-2018
DEFINITION  [Uncultured candidate division NC10 bacterium clone 16S ribosomal
            RNA gene, partial sequence].
ACCESSION   N1-37
VERSION
KEYWORDS    .
SOURCE      Uncultured candidate division NC10 bacterium clone
  ORGANISM  Uncultured candidate division NC10 bacterium clone
            Unclassified.
REFERENCE   1  (bases 1 to 459)
  AUTHORS   Wang,B., Huang,S., Zhang,L., Zhao,J., Liu,G., Hua,Y., Zhou,W. and
            Zhu,D.
  TITLE     Diversity of NC10 bacteria in rhizosphere and non-rhizosphere
            sediment of submerged Potamogeton crispus
  JOURNAL   Unpublished
REFERENCE   2  (bases 1 to 459)
  AUTHORS   Wang,B., Huang,S., Zhang,L., Zhao,J., Liu,G., Hua,Y., Zhou,W. and
            Zhu,D.
  TITLE     Direct Submission
  JOURNAL   Submitted (12-MAR-2018) Huazhong Agricultural University, College
            of Resources and Environment of Huazhong Agricultural University,
            No.1, Shizishan Street, Wuhan, Hubei 430070, People's Republic of
            China
COMMENT     Bankit Comment: ALT EMAIL:529064293@qq.com.
            Bankit Comment: TOTAL # OF SEQS:324.
            Bankit Comment: TOTAL # OF SETS:1.
            
            ##Assembly-Data-START##
            Sequencing Technology :: Sanger dideoxy sequencing
            ##Assembly-Data-END##
FEATURES             Location/Qualifiers
     source          1..459
                     /organism="Uncultured candidate division NC10 bacterium
                     clone"
                     /mol_type="genomic DNA"
                     /isolation_source="rhizosphere sediment of Potamogeton
                     crispus"
                     /clone="N1-37"
                     /country="China"
                     /collected_by="Shanshan Huang"
                     /authority="Binghan Wang"
                     /note="[enrichment culture bacterial source]"
     rRNA            1..459
                     /product="16S ribosomal RNA"
BASE COUNT       81 a    138 c    130 g    110 t
ORIGIN      
        1 ctcagcgact tcgagtacag caggctttcg tggtgtgacg ggcggtgtgt acaaggcccg
       61 ggaacgtatt caccgcgtcg tgctgatacg cgattactag cgattcctcc ttcatggagt
      121 cgagttgctg actccaatct gaacttagac cggctttttg ggtttggctc tgcatcacgg
      181 cgttgcatcc ctttgtaccg gccattgtag cacgtgtgta gcccagggcg taaggggcat
      241 gatgacttga cgtcatcccc accttcctcc ccgttgaccg gggcatttcc cctagagtgc
      301 ccagcatgac ctgatggcaa caaggggtga gggttgcgct cgttgcggga cttaacccaa
      361 catctcacga cacgagctga cgacagccat gcaccacctg tctccgcgct cccttgcggg
      421 cactcctgcc tttcggcagg ttcgtgggat gtcaagccc
//
LOCUS       N1-39                    459 bp    DNA     linear       12-MAR-2018
DEFINITION  [Uncultured candidate division NC10 bacterium clone 16S ribosomal
            RNA gene, partial sequence].
ACCESSION   N1-39
VERSION
KEYWORDS    .
SOURCE      Uncultured candidate division NC10 bacterium clone
  ORGANISM  Uncultured candidate division NC10 bacterium clone
            Unclassified.
REFERENCE   1  (bases 1 to 459)
  AUTHORS   Wang,B., Huang,S., Zhang,L., Zhao,J., Liu,G., Hua,Y., Zhou,W. and
            Zhu,D.
  TITLE     Diversity of NC10 bacteria in rhizosphere and non-rhizosphere
            sediment of submerged Potamogeton crispus
  JOURNAL   Unpublished
REFERENCE   2  (bases 1 to 459)
  AUTHORS   Wang,B., Huang,S., Zhang,L., Zhao,J., Liu,G., Hua,Y., Zhou,W. and
            Zhu,D.
  TITLE     Direct Submission
  JOURNAL   Submitted (12-MAR-2018) Huazhong Agricultural University, College
            of Resources and Environment of Huazhong Agricultural University,
            No.1, Shizishan Street, Wuhan, Hubei 430070, People's Republic of
            China
COMMENT     Bankit Comment: ALT EMAIL:529064293@qq.com.
            Bankit Comment: TOTAL # OF SEQS:324.
            Bankit Comment: TOTAL # OF SETS:1.
            
            ##Assembly-Data-START##
            Sequencing Technology :: Sanger dideoxy sequencing
            ##Assembly-Data-END##
FEATURES             Location/Qualifiers
     source          1..459
                     /organism="Uncultured candidate division NC10 bacterium
                     clone"
                     /mol_type="genomic DNA"
                     /isolation_source="rhizosphere sediment of Potamogeton
                     crispus"
                     /clone="N1-39"
                     /country="China"
                     /collected_by="Shanshan Huang"
                     /authority="Binghan Wang"
                     /note="[enrichment culture bacterial source]"
     rRNA            1..459
                     /product="16S ribosomal RNA"
BASE COUNT       81 a    139 c    131 g    108 t
ORIGIN      
        1 ctcagcgact tcgagtacag caggctttcg tggtgtgacg ggcggtgtgt acaaggcccg
       61 ggaacgtatt caccgcgtcg tgctgatacg cgattactag cgattcctcc ttcatggagt
      121 cgagttgcag actccaatct gaacttagac cggctttttg ggtttggctc tgcctcacgg
      181 cgttgcatcc ctttgtaccg gccattgtag cacgtgtgta gcccagggcg taaggggcat
      241 gatgacttga cgtcatcccc gccttcctcc ccgttgaccc gggcagttcc cctagagtgc
      301 ccagcatgac ctgatggcaa caaggggtga gggttgcgct cgttgcggga cttaacccaa
      361 catctcacga cacgagctga cgacagccat gcacaacctg tctccgcgct cccttgcggg
      421 cactcctgcc tttcggcagg ttcgtgggat gtcaagccc
//
LOCUS       N1-41                    460 bp    DNA     linear       12-MAR-2018
DEFINITION  [Uncultured candidate division NC10 bacterium clone 16S ribosomal
            RNA gene, partial sequence].
ACCESSION   N1-41
VERSION
KEYWORDS    .
SOURCE      Uncultured candidate division NC10 bacterium clone
  ORGANISM  Uncultured candidate division NC10 bacterium clone
            Unclassified.
REFERENCE   1  (bases 1 to 460)
  AUTHORS   Wang,B., Huang,S., Zhang,L., Zhao,J., Liu,G., Hua,Y., Zhou,W. and
            Zhu,D.
  TITLE     Diversity of NC10 bacteria in rhizosphere and non-rhizosphere
            sediment of submerged Potamogeton crispus
  JOURNAL   Unpublished
REFERENCE   2  (bases 1 to 460)
  AUTHORS   Wang,B., Huang,S., Zhang,L., Zhao,J., Liu,G., Hua,Y., Zhou,W. and
            Zhu,D.
  TITLE     Direct Submission
  JOURNAL   Submitted (12-MAR-2018) Huazhong Agricultural University, College
            of Resources and Environment of Huazhong Agricultural University,
            No.1, Shizishan Street, Wuhan, Hubei 430070, People's Republic of
            China
COMMENT     Bankit Comment: ALT EMAIL:529064293@qq.com.
            Bankit Comment: TOTAL # OF SEQS:324.
            Bankit Comment: TOTAL # OF SETS:1.
            
            ##Assembly-Data-START##
            Sequencing Technology :: Sanger dideoxy sequencing
            ##Assembly-Data-END##
FEATURES             Location/Qualifiers
     source          1..460
                     /organism="Uncultured candidate division NC10 bacterium
                     clone"
                     /mol_type="genomic DNA"
                     /isolation_source="rhizosphere sediment of Potamogeton
                     crispus"
                     /clone="N1-41"
                     /country="China"
                     /collected_by="Shanshan Huang"
                     /authority="Binghan Wang"
                     /note="[enrichment culture bacterial source]"
     rRNA            1..460
                     /product="16S ribosomal RNA"
BASE COUNT       85 a    136 c    128 g    111 t
ORIGIN      
        1 ctcagcgact tcgagtacaa ctggctttcg tggtgtgacg ggcggtgtgt acaaggcccg
       61 ggaacgtatt caccgcgtcg tgctgatacg cgattactag cgattcctcc ttcatggagt
      121 cgagttgcag actccaatct gaacttagac cggctttttg ggtttagctc tacctcgcgg
      181 tgtggcatcc ctttgtaccg gccattgtag cacgtgtgta gcccaggacg taaggggcat
      241 gatgacttga cgtcatcccc gccttcctcc ccgttgaccg gggcagttcc tctagagtgc
      301 ccagcatgac ctgatggcaa caagaggtga gggttgcgct cgttgcggga cttaacccaa
      361 catctcacga cacgagctga cgacagccat gcaccacctg tctccgcgct cccttgcggg
      421 cactcccttc tttcgaaggg attcgtggga tgtcaagccc
//
LOCUS       N1-42                    460 bp    DNA     linear       12-MAR-2018
DEFINITION  [Uncultured candidate division NC10 bacterium clone 16S ribosomal
            RNA gene, partial sequence].
ACCESSION   N1-42
VERSION
KEYWORDS    .
SOURCE      Uncultured candidate division NC10 bacterium clone
  ORGANISM  Uncultured candidate division NC10 bacterium clone
            Unclassified.
REFERENCE   1  (bases 1 to 460)
  AUTHORS   Wang,B., Huang,S., Zhang,L., Zhao,J., Liu,G., Hua,Y., Zhou,W. and
            Zhu,D.
  TITLE     Diversity of NC10 bacteria in rhizosphere and non-rhizosphere
            sediment of submerged Potamogeton crispus
  JOURNAL   Unpublished
REFERENCE   2  (bases 1 to 460)
  AUTHORS   Wang,B., Huang,S., Zhang,L., Zhao,J., Liu,G., Hua,Y., Zhou,W. and
            Zhu,D.
  TITLE     Direct Submission
  JOURNAL   Submitted (12-MAR-2018) Huazhong Agricultural University, College
            of Resources and Environment of Huazhong Agricultural University,
            No.1, Shizishan Street, Wuhan, Hubei 430070, People's Republic of
            China
COMMENT     Bankit Comment: ALT EMAIL:529064293@qq.com.
            Bankit Comment: TOTAL # OF SEQS:324.
            Bankit Comment: TOTAL # OF SETS:1.
            
            ##Assembly-Data-START##
            Sequencing Technology :: Sanger dideoxy sequencing
            ##Assembly-Data-END##
FEATURES             Location/Qualifiers
     source          1..460
                     /organism="Uncultured candidate division NC10 bacterium
                     clone"
                     /mol_type="genomic DNA"
                     /isolation_source="rhizosphere sediment of Potamogeton
                     crispus"
                     /clone="N1-42"
                     /country="China"
                     /collected_by="Shanshan Huang"
                     /authority="Binghan Wang"
                     /note="[enrichment culture bacterial source]"
     rRNA            1..460
                     /product="16S ribosomal RNA"
BASE COUNT       84 a    136 c    130 g    110 t
ORIGIN      
        1 ctcagcgact tcgagtacaa cgggctttcg tggtgtgacg ggcggtgtgt acaaggcccg
       61 ggaacgtatt caccgcgtcg tgctgatacg cgattactag cgattcctcc ttcatggagt
      121 cgagttgcag actccaatct gaacttagac cggctttttg ggtttagctc tacctcgcgg
      181 tgtggcatcc ctttgtaccg gccattgtag cacgtgtgta gcccaggacg taaggggcat
      241 gatgacttga cgtcatcccc gccttcctcc ccgttgaccg gggcagttcc tctagagtgc
      301 ccagcatgac ctggtggcaa caagaggtga gggttgcgct cgttgcggga cttaacccaa
      361 catctcacga cacgagctga cgacagccat gcaccacctg tctccgcgct cccttgcggg
      421 cactcccttc tttcgaaggg attcgtggga tgtcaagccc
//
LOCUS       N1-46                    460 bp    DNA     linear       12-MAR-2018
DEFINITION  [Uncultured candidate division NC10 bacterium clone 16S ribosomal
            RNA gene, partial sequence].
ACCESSION   N1-46
VERSION
KEYWORDS    .
SOURCE      Uncultured candidate division NC10 bacterium clone
  ORGANISM  Uncultured candidate division NC10 bacterium clone
            Unclassified.
REFERENCE   1  (bases 1 to 460)
  AUTHORS   Wang,B., Huang,S., Zhang,L., Zhao,J., Liu,G., Hua,Y., Zhou,W. and
            Zhu,D.
  TITLE     Diversity of NC10 bacteria in rhizosphere and non-rhizosphere
            sediment of submerged Potamogeton crispus
  JOURNAL   Unpublished
REFERENCE   2  (bases 1 to 460)
  AUTHORS   Wang,B., Huang,S., Zhang,L., Zhao,J., Liu,G., Hua,Y., Zhou,W. and
            Zhu,D.
  TITLE     Direct Submission
  JOURNAL   Submitted (12-MAR-2018) Huazhong Agricultural University, College
            of Resources and Environment of Huazhong Agricultural University,
            No.1, Shizishan Street, Wuhan, Hubei 430070, People's Republic of
            China
COMMENT     Bankit Comment: ALT EMAIL:529064293@qq.com.
            Bankit Comment: TOTAL # OF SEQS:324.
            Bankit Comment: TOTAL # OF SETS:1.
            
            ##Assembly-Data-START##
            Sequencing Technology :: Sanger dideoxy sequencing
            ##Assembly-Data-END##
FEATURES             Location/Qualifiers
     source          1..460
                     /organism="Uncultured candidate division NC10 bacterium
                     clone"
                     /mol_type="genomic DNA"
                     /isolation_source="rhizosphere sediment of Potamogeton
                     crispus"
                     /clone="N1-46"
                     /country="China"
                     /collected_by="Shanshan Huang"
                     /authority="Binghan Wang"
                     /note="[enrichment culture bacterial source]"
     rRNA            1..460
                     /product="16S ribosomal RNA"
BASE COUNT       84 a    136 c    130 g    110 t
ORIGIN      
        1 ctcagcgact tcgagtacaa cgggctttcg tggtgtgacg ggcggtgtgt acaaggcccg
       61 ggaacgtatt caccgcgtcg tgctgatacg cgattactag cgattcctcc ttcatggagt
      121 cgagttgcag actccaatct gaacttagac cggctttttg ggtttagctc tacctcgcgg
      181 tgtggcatcc ctttgtaccg gccattgtag cacgtgtgta gcccaggacg taaggggcat
      241 gatgacttga cgtcatcccc gccttcctcc ccgttgaccg gggcagttcc tctagagtgc
      301 ccagcatgac ctggtggcaa caagaggtga gggttgcgct cgttgcggga cttaacccaa
      361 catctcacga cacgagctga cgacagccat gcaccacctg tctccgcgct cccttgcggg
      421 cactcccttc tttcgaaggg attcgtggga tgtcaagccc
//
LOCUS       N1-2                     460 bp    DNA     linear       12-MAR-2018
DEFINITION  [Uncultured candidate division NC10 bacterium clone 16S ribosomal
            RNA gene, partial sequence].
ACCESSION   N1-2
VERSION
KEYWORDS    .
SOURCE      Uncultured candidate division NC10 bacterium clone
  ORGANISM  Uncultured candidate division NC10 bacterium clone
            Unclassified.
REFERENCE   1  (bases 1 to 460)
  AUTHORS   Wang,B., Huang,S., Zhang,L., Zhao,J., Liu,G., Hua,Y., Zhou,W. and
            Zhu,D.
  TITLE     Diversity of NC10 bacteria in rhizosphere and non-rhizosphere
            sediment of submerged Potamogeton crispus
  JOURNAL   Unpublished
REFERENCE   2  (bases 1 to 460)
  AUTHORS   Wang,B., Huang,S., Zhang,L., Zhao,J., Liu,G., Hua,Y., Zhou,W. and
            Zhu,D.
  TITLE     Direct Submission
  JOURNAL   Submitted (12-MAR-2018) Huazhong Agricultural University, College
            of Resources and Environment of Huazhong Agricultural University,
            No.1, Shizishan Street, Wuhan, Hubei 430070, People's Republic of
            China
COMMENT     Bankit Comment: ALT EMAIL:529064293@qq.com.
            Bankit Comment: TOTAL # OF SEQS:324.
            Bankit Comment: TOTAL # OF SETS:1.
            
            ##Assembly-Data-START##
            Sequencing Technology :: Sanger dideoxy sequencing
            ##Assembly-Data-END##
FEATURES             Location/Qualifiers
     source          1..460
                     /organism="Uncultured candidate division NC10 bacterium
                     clone"
                     /mol_type="genomic DNA"
                     /isolation_source="rhizosphere sediment of Potamogeton
                     crispus"
                     /clone="N1-2"
                     /country="China"
                     /collected_by="Shanshan Huang"
                     /authority="Binghan Wang"
                     /note="[enrichment culture bacterial source]"
     rRNA            1..460
                     /product="16S ribosomal RNA"
BASE COUNT       83 a    137 c    131 g    109 t
ORIGIN      
        1 ctcagcgact tcgagtacaa cgggctttcg tggtgtgacg ggcggtgtgt acaaggcccg
       61 ggaacgtatt caccgcgtcg tgctgatacg cgattactag cgattcctcc ttcatggagt
      121 cgagttgcag actccaatct gaacttagac cggctttttg ggtttagctc tacctcgcgg
      181 tgtggcatcc ctttgtaccg gccattgtag cacgtgtgta gcccaggacg taaggggcat
      241 gatgacttga cgtcatcccc gccttcctcc ccgttgaccg gggcagttcc tctagagtgc
      301 ccagcatgac ctggtggcaa caagaggtga gggttgcgct cgttgcggga cttaacccaa
      361 catctcacga cacgagctga cgacagccat gcaccacctg tctccgcgct cccttgcggg
      421 cactcccacc tttcggtggg attcgtggga tgtcaagccc
//
LOCUS       N1-3                     459 bp    DNA     linear       12-MAR-2018
DEFINITION  [Uncultured candidate division NC10 bacterium clone 16S ribosomal
            RNA gene, partial sequence].
ACCESSION   N1-3
VERSION
KEYWORDS    .
SOURCE      Uncultured candidate division NC10 bacterium clone
  ORGANISM  Uncultured candidate division NC10 bacterium clone
            Unclassified.
REFERENCE   1  (bases 1 to 459)
  AUTHORS   Wang,B., Huang,S., Zhang,L., Zhao,J., Liu,G., Hua,Y., Zhou,W. and
            Zhu,D.
  TITLE     Diversity of NC10 bacteria in rhizosphere and non-rhizosphere
            sediment of submerged Potamogeton crispus
  JOURNAL   Unpublished
REFERENCE   2  (bases 1 to 459)
  AUTHORS   Wang,B., Huang,S., Zhang,L., Zhao,J., Liu,G., Hua,Y., Zhou,W. and
            Zhu,D.
  TITLE     Direct Submission
  JOURNAL   Submitted (12-MAR-2018) Huazhong Agricultural University, College
            of Resources and Environment of Huazhong Agricultural University,
            No.1, Shizishan Street, Wuhan, Hubei 430070, People's Republic of
            China
COMMENT     Bankit Comment: ALT EMAIL:529064293@qq.com.
            Bankit Comment: TOTAL # OF SEQS:324.
            Bankit Comment: TOTAL # OF SETS:1.
            
            ##Assembly-Data-START##
            Sequencing Technology :: Sanger dideoxy sequencing
            ##Assembly-Data-END##
FEATURES             Location/Qualifiers
     source          1..459
                     /organism="Uncultured candidate division NC10 bacterium
                     clone"
                     /mol_type="genomic DNA"
                     /isolation_source="rhizosphere sediment of Potamogeton
                     crispus"
                     /clone="N1-3"
                     /country="China"
                     /collected_by="Shanshan Huang"
                     /authority="Binghan Wang"
                     /note="[enrichment culture bacterial source]"
     rRNA            1..459
                     /product="16S ribosomal RNA"
BASE COUNT       81 a    140 c    132 g    106 t
ORIGIN      
        1 ctcagcgact tcgagtacag caggctttcg tggtgtgacg ggcggtgtgt acaaggcccg
       61 ggaacgtatt caccgtggca tgctgatcca cgactattag cgattcctcc ttcatggagt
      121 cgagttgcag actccaatct gaacttagac cggctttttg ggtttggctc tgcctcacgg
      181 cgttgcatcc ctttgtaccg gccattgtag cacgtgtgta gcccagggcg taaggggcat
      241 gatgacttga cgtcaccccc gccttcctcc ccgttgaccg gggcagttcc cctagagtgc
      301 ccagcatgac ctgatggcaa cgaggggtga gggttgcgct cgttgcggga cttaacccaa
      361 catcacacga cacgagctga cgacagccat gcaccacctg tctccgcgct cccttgcggg
      421 cactcctgcc tttcggcagg ttcgtgggat gtcaagccc
//
LOCUS       N1-4                     459 bp    DNA     linear       12-MAR-2018
DEFINITION  [Uncultured candidate division NC10 bacterium clone 16S ribosomal
            RNA gene, partial sequence].
ACCESSION   N1-4
VERSION
KEYWORDS    .
SOURCE      Uncultured candidate division NC10 bacterium clone
  ORGANISM  Uncultured candidate division NC10 bacterium clone
            Unclassified.
REFERENCE   1  (bases 1 to 459)
  AUTHORS   Wang,B., Huang,S., Zhang,L., Zhao,J., Liu,G., Hua,Y., Zhou,W. and
            Zhu,D.
  TITLE     Diversity of NC10 bacteria in rhizosphere and non-rhizosphere
            sediment of submerged Potamogeton crispus
  JOURNAL   Unpublished
REFERENCE   2  (bases 1 to 459)
  AUTHORS   Wang,B., Huang,S., Zhang,L., Zhao,J., Liu,G., Hua,Y., Zhou,W. and
            Zhu,D.
  TITLE     Direct Submission
  JOURNAL   Submitted (12-MAR-2018) Huazhong Agricultural University, College
            of Resources and Environment of Huazhong Agricultural University,
            No.1, Shizishan Street, Wuhan, Hubei 430070, People's Republic of
            China
COMMENT     Bankit Comment: ALT EMAIL:529064293@qq.com.
            Bankit Comment: TOTAL # OF SEQS:324.
            Bankit Comment: TOTAL # OF SETS:1.
            
            ##Assembly-Data-START##
            Sequencing Technology :: Sanger dideoxy sequencing
            ##Assembly-Data-END##
FEATURES             Location/Qualifiers
     source          1..459
                     /organism="Uncultured candidate division NC10 bacterium
                     clone"
                     /mol_type="genomic DNA"
                     /isolation_source="rhizosphere sediment of Potamogeton
                     crispus"
                     /clone="N1-4"
                     /country="China"
                     /collected_by="Shanshan Huang"
                     /authority="Binghan Wang"
                     /note="[enrichment culture bacterial source]"
     rRNA            1..459
                     /product="16S ribosomal RNA"
BASE COUNT       80 a    139 c    132 g    108 t
ORIGIN      
        1 ctcagcgact tcgagtacag caggctttcg tggtgtgacg ggcggtgtgt ataaggcccg
       61 ggaacgtatt caccgcgtcg tgctgatacg cgattactag cgattcctcc ttcatggagt
      121 cgagttgcag actccaatct gaacttagac cggctttttg ggtttggctc tgcctcacgg
      181 cgtcgcatcc ctttgtaccg gccattgtag cacgtgtgta gcccagggcg taaggggcat
      241 gatgacttga cgtcatcccc gccttcctcc ccgttgaccg gggcagttcc cctagagtgc
      301 ccagcatgac ctgatggcaa caaggggtga gggttgcgct cgttgcggga cttaacccaa
      361 catctcacga cacgagctga cgacagccat gcaccacctg tctccgcgct cccttgcggg
      421 cactcctgcc tttcggcagg ttcgtgggat gtcaagccc
//
LOCUS       N1-7                     459 bp    DNA     linear       12-MAR-2018
DEFINITION  [Uncultured candidate division NC10 bacterium clone 16S ribosomal
            RNA gene, partial sequence].
ACCESSION   N1-7
VERSION
KEYWORDS    .
SOURCE      Uncultured candidate division NC10 bacterium clone
  ORGANISM  Uncultured candidate division NC10 bacterium clone
            Unclassified.
REFERENCE   1  (bases 1 to 459)
  AUTHORS   Wang,B., Huang,S., Zhang,L., Zhao,J., Liu,G., Hua,Y., Zhou,W. and
            Zhu,D.
  TITLE     Diversity of NC10 bacteria in rhizosphere and non-rhizosphere
            sediment of submerged Potamogeton crispus
  JOURNAL   Unpublished
REFERENCE   2  (bases 1 to 459)
  AUTHORS   Wang,B., Huang,S., Zhang,L., Zhao,J., Liu,G., Hua,Y., Zhou,W. and
            Zhu,D.
  TITLE     Direct Submission
  JOURNAL   Submitted (12-MAR-2018) Huazhong Agricultural University, College
            of Resources and Environment of Huazhong Agricultural University,
            No.1, Shizishan Street, Wuhan, Hubei 430070, People's Republic of
            China
COMMENT     Bankit Comment: ALT EMAIL:529064293@qq.com.
            Bankit Comment: TOTAL # OF SEQS:324.
            Bankit Comment: TOTAL # OF SETS:1.
            
            ##Assembly-Data-START##
            Sequencing Technology :: Sanger dideoxy sequencing
            ##Assembly-Data-END##
FEATURES             Location/Qualifiers
     source          1..459
                     /organism="Uncultured candidate division NC10 bacterium
                     clone"
                     /mol_type="genomic DNA"
                     /isolation_source="rhizosphere sediment of Potamogeton
                     crispus"
                     /clone="N1-7"
                     /country="China"
                     /collected_by="Shanshan Huang"
                     /authority="Binghan Wang"
                     /note="[enrichment culture bacterial source]"
     rRNA            1..459
                     /product="16S ribosomal RNA"
BASE COUNT       82 a    139 c    130 g    108 t
ORIGIN      
        1 ctcagcgact tcgagtacag caggctttcg tggtgtgacg ggcggtgtgt acaaggcccg
       61 ggaacgtatt caccgcgtcg tgctgatacg cgattactag cgattcctcc ttcatggagt
      121 cgagttgcag actccaatct gaacttagac cggctttttg ggtttggctc tgcctcacgg
      181 cgttgcatcc ctttgtaccg gccattgtag cacgtgtgta gcccagggcg taaggggcat
      241 gatgacttga cgtcatcccc gccttcctcc ccgttgaccg gggcagttcc cctagagtgc
      301 ccagcatgac ctgatggcaa caaagggtga gggttgcgct cgttgcggga cttaacccaa
      361 catctcacga cacgagctga cgacagccat gcaccacctg tctctgcgct cccttgcggg
      421 cactcccggc tttcaccagg ttcgtgggat gtcaagccc
//
LOCUS       N1-11                    459 bp    DNA     linear       12-MAR-2018
DEFINITION  [Uncultured candidate division NC10 bacterium clone 16S ribosomal
            RNA gene, partial sequence].
ACCESSION   N1-11
VERSION
KEYWORDS    .
SOURCE      Uncultured candidate division NC10 bacterium clone
  ORGANISM  Uncultured candidate division NC10 bacterium clone
            Unclassified.
REFERENCE   1  (bases 1 to 459)
  AUTHORS   Wang,B., Huang,S., Zhang,L., Zhao,J., Liu,G., Hua,Y., Zhou,W. and
            Zhu,D.
  TITLE     Diversity of NC10 bacteria in rhizosphere and non-rhizosphere
            sediment of submerged Potamogeton crispus
  JOURNAL   Unpublished
REFERENCE   2  (bases 1 to 459)
  AUTHORS   Wang,B., Huang,S., Zhang,L., Zhao,J., Liu,G., Hua,Y., Zhou,W. and
            Zhu,D.
  TITLE     Direct Submission
  JOURNAL   Submitted (12-MAR-2018) Huazhong Agricultural University, College
            of Resources and Environment of Huazhong Agricultural University,
            No.1, Shizishan Street, Wuhan, Hubei 430070, People's Republic of
            China
COMMENT     Bankit Comment: ALT EMAIL:529064293@qq.com.
            Bankit Comment: TOTAL # OF SEQS:324.
            Bankit Comment: TOTAL # OF SETS:1.
            
            ##Assembly-Data-START##
            Sequencing Technology :: Sanger dideoxy sequencing
            ##Assembly-Data-END##
FEATURES             Location/Qualifiers
     source          1..459
                     /organism="Uncultured candidate division NC10 bacterium
                     clone"
                     /mol_type="genomic DNA"
                     /isolation_source="rhizosphere sediment of Potamogeton
                     crispus"
                     /clone="N1-11"
                     /country="China"
                     /collected_by="Shanshan Huang"
                     /authority="Binghan Wang"
                     /note="[enrichment culture bacterial source]"
     rRNA            1..459
                     /product="16S ribosomal RNA"
BASE COUNT       83 a    139 c    129 g    108 t
ORIGIN      
        1 ctcagcgact tcgagtacag caggctttcg tggtgtgacg ggcgatgtgt acaaggcccg
       61 ggaacgtatt caccgcgtcg tgctgatacg cgattactag cgattcctcc ttcatggagt
      121 cgagttgcag actccaatct gaacttagac cggctttttg ggtttagctc tacctcgcgg
      181 tgttgcatcc ctttgcaccg gccattgtag cacgtgtgta gcccaggacg taaggggcat
      241 gacgacttga cgtcatcccc gccttcctcc ccgttgaccg gggcagttcc cctagagtgc
      301 ccagcatgac ctgatggcaa caaggggtga gggttgcgct cgttgcggga cttaacccaa
      361 catctcacga cacgagctga cgacagccat gcaccacctg tctctgcgct cccttgcggg
      421 cactcctgcc tttcggcagg ttcgtgggat gtcaagccc
//
LOCUS       N1-13                    459 bp    DNA     linear       12-MAR-2018
DEFINITION  [Uncultured candidate division NC10 bacterium clone 16S ribosomal
            RNA gene, partial sequence].
ACCESSION   N1-13
VERSION
KEYWORDS    .
SOURCE      Uncultured candidate division NC10 bacterium clone
  ORGANISM  Uncultured candidate division NC10 bacterium clone
            Unclassified.
REFERENCE   1  (bases 1 to 459)
  AUTHORS   Wang,B., Huang,S., Zhang,L., Zhao,J., Liu,G., Hua,Y., Zhou,W. and
            Zhu,D.
  TITLE     Diversity of NC10 bacteria in rhizosphere and non-rhizosphere
            sediment of submerged Potamogeton crispus
  JOURNAL   Unpublished
REFERENCE   2  (bases 1 to 459)
  AUTHORS   Wang,B., Huang,S., Zhang,L., Zhao,J., Liu,G., Hua,Y., Zhou,W. and
            Zhu,D.
  TITLE     Direct Submission
  JOURNAL   Submitted (12-MAR-2018) Huazhong Agricultural University, College
            of Resources and Environment of Huazhong Agricultural University,
            No.1, Shizishan Street, Wuhan, Hubei 430070, People's Republic of
            China
COMMENT     Bankit Comment: ALT EMAIL:529064293@qq.com.
            Bankit Comment: TOTAL # OF SEQS:324.
            Bankit Comment: TOTAL # OF SETS:1.
            
            ##Assembly-Data-START##
            Sequencing Technology :: Sanger dideoxy sequencing
            ##Assembly-Data-END##
FEATURES             Location/Qualifiers
     source          1..459
                     /organism="Uncultured candidate division NC10 bacterium
                     clone"
                     /mol_type="genomic DNA"
                     /isolation_source="rhizosphere sediment of Potamogeton
                     crispus"
                     /clone="N1-13"
                     /country="China"
                     /collected_by="Shanshan Huang"
                     /authority="Binghan Wang"
                     /note="[enrichment culture bacterial source]"
     rRNA            1..459
                     /product="16S ribosomal RNA"
BASE COUNT       81 a    137 c    132 g    109 t
ORIGIN      
        1 ctcagcgact tcgagtacag caggctttcg tggtgtgacg ggcggtgtgt acaaggcccg
       61 ggaacgtatt caccgcgtcg tgctgatacg cgattactag cgattcctcc ttcatggagt
      121 cgagttgcag actccaatct gaacttagac cggctttttg ggtttggctc tgcctcacgg
      181 cgttgcatcc ctttgtacag gccattgtag cacgtgtgta gcccagggcg taaggggcat
      241 gatgacttga cgtcatcccc gccttcctcc ccgttgaccg gggcagttcc cctagagtgc
      301 ccagcatgac ttgatggcaa caaggggtga gggttgcgct cgttgcggga cttaacccaa
      361 catctcacga cacgagctga cgacagccat gcaccacctg tctccgcgct cccttgcggg
      421 cactcctgcc tttcggcagg ttcgtgggat gtcaagccc
//
LOCUS       N1-15                    459 bp    DNA     linear       12-MAR-2018
DEFINITION  [Uncultured candidate division NC10 bacterium clone 16S ribosomal
            RNA gene, partial sequence].
ACCESSION   N1-15
VERSION
KEYWORDS    .
SOURCE      Uncultured candidate division NC10 bacterium clone
  ORGANISM  Uncultured candidate division NC10 bacterium clone
            Unclassified.
REFERENCE   1  (bases 1 to 459)
  AUTHORS   Wang,B., Huang,S., Zhang,L., Zhao,J., Liu,G., Hua,Y., Zhou,W. and
            Zhu,D.
  TITLE     Diversity of NC10 bacteria in rhizosphere and non-rhizosphere
            sediment of submerged Potamogeton crispus
  JOURNAL   Unpublished
REFERENCE   2  (bases 1 to 459)
  AUTHORS   Wang,B., Huang,S., Zhang,L., Zhao,J., Liu,G., Hua,Y., Zhou,W. and
            Zhu,D.
  TITLE     Direct Submission
  JOURNAL   Submitted (12-MAR-2018) Huazhong Agricultural University, College
            of Resources and Environment of Huazhong Agricultural University,
            No.1, Shizishan Street, Wuhan, Hubei 430070, People's Republic of
            China
COMMENT     Bankit Comment: ALT EMAIL:529064293@qq.com.
            Bankit Comment: TOTAL # OF SEQS:324.
            Bankit Comment: TOTAL # OF SETS:1.
            
            ##Assembly-Data-START##
            Sequencing Technology :: Sanger dideoxy sequencing
            ##Assembly-Data-END##
FEATURES             Location/Qualifiers
     source          1..459
                     /organism="Uncultured candidate division NC10 bacterium
                     clone"
                     /mol_type="genomic DNA"
                     /isolation_source="rhizosphere sediment of Potamogeton
                     crispus"
                     /clone="N1-15"
                     /country="China"
                     /collected_by="Shanshan Huang"
                     /authority="Binghan Wang"
                     /note="[enrichment culture bacterial source]"
     rRNA            1..459
                     /product="16S ribosomal RNA"
BASE COUNT       81 a    138 c    131 g    109 t
ORIGIN      
        1 ctcagcgact tcgagtacag caggctttcg tggtgtgacg ggcggtgtgt acaaggcccg
       61 ggaacgtatt caccgcgtcg tactgatacg cgattactag cgattcctcc ttcatggagt
      121 cgagttgcag actccaatct gaacttagac cggctttttg ggtttggctc tgcctcacgg
      181 cgttgcattc ctttgtaccg gccattgtag cacgtgtgta gcccagggcg taaggggcat
      241 gatgacttga cgtcatcccc gccttcctcc ccgttgaccg gggcagttcc cctagagtgc
      301 ccagcatgac ctgatggcaa caaggggtga gggttgcgct cgttgcggga cttaacccaa
      361 catctcacga cacgagctga cgacagccat gcaccacctg tctccgcgct cccttgcggg
      421 cactcctgcc tttcggcagg ttcgtgggat gtcaagccc
//
LOCUS       N1-17                    459 bp    DNA     linear       12-MAR-2018
DEFINITION  [Uncultured candidate division NC10 bacterium clone 16S ribosomal
            RNA gene, partial sequence].
ACCESSION   N1-17
VERSION
KEYWORDS    .
SOURCE      Uncultured candidate division NC10 bacterium clone
  ORGANISM  Uncultured candidate division NC10 bacterium clone
            Unclassified.
REFERENCE   1  (bases 1 to 459)
  AUTHORS   Wang,B., Huang,S., Zhang,L., Zhao,J., Liu,G., Hua,Y., Zhou,W. and
            Zhu,D.
  TITLE     Diversity of NC10 bacteria in rhizosphere and non-rhizosphere
            sediment of submerged Potamogeton crispus
  JOURNAL   Unpublished
REFERENCE   2  (bases 1 to 459)
  AUTHORS   Wang,B., Huang,S., Zhang,L., Zhao,J., Liu,G., Hua,Y., Zhou,W. and
            Zhu,D.
  TITLE     Direct Submission
  JOURNAL   Submitted (12-MAR-2018) Huazhong Agricultural University, College
            of Resources and Environment of Huazhong Agricultural University,
            No.1, Shizishan Street, Wuhan, Hubei 430070, People's Republic of
            China
COMMENT     Bankit Comment: ALT EMAIL:529064293@qq.com.
            Bankit Comment: TOTAL # OF SEQS:324.
            Bankit Comment: TOTAL # OF SETS:1.
            
            ##Assembly-Data-START##
            Sequencing Technology :: Sanger dideoxy sequencing
            ##Assembly-Data-END##
FEATURES             Location/Qualifiers
     source          1..459
                     /organism="Uncultured candidate division NC10 bacterium
                     clone"
                     /mol_type="genomic DNA"
                     /isolation_source="rhizosphere sediment of Potamogeton
                     crispus"
                     /clone="N1-17"
                     /country="China"
                     /collected_by="Shanshan Huang"
                     /authority="Binghan Wang"
                     /note="[enrichment culture bacterial source]"
     rRNA            1..459
                     /product="16S ribosomal RNA"
BASE COUNT       80 a    139 c    132 g    108 t
ORIGIN      
        1 ctcagcgact tcgagtacag caggctttcg tggtgtgacg ggcggtgtgt acaaggcccg
       61 ggaacgtatt caccgcgtcg tgctgatacg cgattactag cgattcctcc ttcatggagt
      121 cgagttgcag actccaatct gaacttagac cggctttttg ggtttggctc tgcctcacgg
      181 cgttgcatcc ctttgtaccg gccattgtag cacgtgtgta gcccagggcg taaggggcat
      241 gatgacttga cgtcatcccc gccttcctcc ccgttgaccg gggcagttcc cctagagtgc
      301 ccagcatgac ctgatggcaa caaggggtga gggttgcgct cgttgcggga cttaacccaa
      361 catctcacga cacgagctga cgacagccat gcaccacctg tctccgcgct cccttgcggg
      421 cactcctgcc tttcggcagg ttcgtgggat gtcaagccc
//
LOCUS       N1-18                    460 bp    DNA     linear       12-MAR-2018
DEFINITION  [Uncultured candidate division NC10 bacterium clone 16S ribosomal
            RNA gene, partial sequence].
ACCESSION   N1-18
VERSION
KEYWORDS    .
SOURCE      Uncultured candidate division NC10 bacterium clone
  ORGANISM  Uncultured candidate division NC10 bacterium clone
            Unclassified.
REFERENCE   1  (bases 1 to 460)
  AUTHORS   Wang,B., Huang,S., Zhang,L., Zhao,J., Liu,G., Hua,Y., Zhou,W. and
            Zhu,D.
  TITLE     Diversity of NC10 bacteria in rhizosphere and non-rhizosphere
            sediment of submerged Potamogeton crispus
  JOURNAL   Unpublished
REFERENCE   2  (bases 1 to 460)
  AUTHORS   Wang,B., Huang,S., Zhang,L., Zhao,J., Liu,G., Hua,Y., Zhou,W. and
            Zhu,D.
  TITLE     Direct Submission
  JOURNAL   Submitted (12-MAR-2018) Huazhong Agricultural University, College
            of Resources and Environment of Huazhong Agricultural University,
            No.1, Shizishan Street, Wuhan, Hubei 430070, People's Republic of
            China
COMMENT     Bankit Comment: ALT EMAIL:529064293@qq.com.
            Bankit Comment: TOTAL # OF SEQS:324.
            Bankit Comment: TOTAL # OF SETS:1.
            
            ##Assembly-Data-START##
            Sequencing Technology :: Sanger dideoxy sequencing
            ##Assembly-Data-END##
FEATURES             Location/Qualifiers
     source          1..460
                     /organism="Uncultured candidate division NC10 bacterium
                     clone"
                     /mol_type="genomic DNA"
                     /isolation_source="rhizosphere sediment of Potamogeton
                     crispus"
                     /clone="N1-18"
                     /country="China"
                     /collected_by="Shanshan Huang"
                     /authority="Binghan Wang"
                     /note="[enrichment culture bacterial source]"
     rRNA            1..460
                     /product="16S ribosomal RNA"
BASE COUNT       84 a    136 c    130 g    110 t
ORIGIN      
        1 ctcagcgact tcgagtacaa cgggctttcg tggtgtgacg ggcggtgtgt acaaggcccg
       61 ggaacgtatt caccgcgtcg tgctgatacg cgattactag cgattcctcc ttcatggagt
      121 cgagttgcag actccaatct gaacttagac cggctttttg ggtttagctc tacctcgcgg
      181 tgtggcatcc ctttgtaccg gccattgtag cacgtgtgta gcccaggacg taaggggcat
      241 gatgacttga cgtcatcccc gccttcctcc ccgttgaccg gggcagttcc tctagagtgc
      301 ccagcatgac ctggtggcaa caagaggtga gggttgcgct cgttgcggga cttaacccaa
      361 catctcacga cacgagctga cgacagccat gcaccacctg tctccgcgct cccttgcggg
      421 cactcccttc tttcgaaggg attcgtggga tgtcaagccc
//
LOCUS       N1-19                    459 bp    DNA     linear       12-MAR-2018
DEFINITION  [Uncultured candidate division NC10 bacterium clone 16S ribosomal
            RNA gene, partial sequence].
ACCESSION   N1-19
VERSION
KEYWORDS    .
SOURCE      Uncultured candidate division NC10 bacterium clone
  ORGANISM  Uncultured candidate division NC10 bacterium clone
            Unclassified.
REFERENCE   1  (bases 1 to 459)
  AUTHORS   Wang,B., Huang,S., Zhang,L., Zhao,J., Liu,G., Hua,Y., Zhou,W. and
            Zhu,D.
  TITLE     Diversity of NC10 bacteria in rhizosphere and non-rhizosphere
            sediment of submerged Potamogeton crispus
  JOURNAL   Unpublished
REFERENCE   2  (bases 1 to 459)
  AUTHORS   Wang,B., Huang,S., Zhang,L., Zhao,J., Liu,G., Hua,Y., Zhou,W. and
            Zhu,D.
  TITLE     Direct Submission
  JOURNAL   Submitted (12-MAR-2018) Huazhong Agricultural University, College
            of Resources and Environment of Huazhong Agricultural University,
            No.1, Shizishan Street, Wuhan, Hubei 430070, People's Republic of
            China
COMMENT     Bankit Comment: ALT EMAIL:529064293@qq.com.
            Bankit Comment: TOTAL # OF SEQS:324.
            Bankit Comment: TOTAL # OF SETS:1.
            
            ##Assembly-Data-START##
            Sequencing Technology :: Sanger dideoxy sequencing
            ##Assembly-Data-END##
FEATURES             Location/Qualifiers
     source          1..459
                     /organism="Uncultured candidate division NC10 bacterium
                     clone"
                     /mol_type="genomic DNA"
                     /isolation_source="rhizosphere sediment of Potamogeton
                     crispus"
                     /clone="N1-19"
                     /country="China"
                     /collected_by="Shanshan Huang"
                     /authority="Binghan Wang"
                     /note="[enrichment culture bacterial source]"
     rRNA            1..459
                     /product="16S ribosomal RNA"
BASE COUNT       81 a    139 c    131 g    108 t
ORIGIN      
        1 ctcagcgact tcgagtacag caggctttcg tggtgtgacg ggcggtgtgt acaaggcccg
       61 ggaacgtatt caccgcgtcg tgctgatacg cgattactag cgattcctcc ttcatggagt
      121 cgagttgcaa actccaatct gaacttagac cggctttttg ggtttggctc tgcctcacgg
      181 cgttgcatcc ctttgtaccg gccattgtag cacgtgtgta gcccagggcg taaggggcat
      241 gatgacttga cgtcatcccc gccttcctcc ccgttgaccg gggcagttcc cctagagtgc
      301 ccagcatgac ctgatggcaa caaggggtga gggttgcgct cgttgcggga cttaacccaa
      361 catctcacga cacgagctga cgacagccat gcaccacctg tctccgcgct cccttgcggg
      421 cactcctgcc tttcggcagg ttcgtgggat gtcaagccc
//
LOCUS       N1-20                    460 bp    DNA     linear       12-MAR-2018
DEFINITION  [Uncultured candidate division NC10 bacterium clone 16S ribosomal
            RNA gene, partial sequence].
ACCESSION   N1-20
VERSION
KEYWORDS    .
SOURCE      Uncultured candidate division NC10 bacterium clone
  ORGANISM  Uncultured candidate division NC10 bacterium clone
            Unclassified.
REFERENCE   1  (bases 1 to 460)
  AUTHORS   Wang,B., Huang,S., Zhang,L., Zhao,J., Liu,G., Hua,Y., Zhou,W. and
            Zhu,D.
  TITLE     Diversity of NC10 bacteria in rhizosphere and non-rhizosphere
            sediment of submerged Potamogeton crispus
  JOURNAL   Unpublished
REFERENCE   2  (bases 1 to 460)
  AUTHORS   Wang,B., Huang,S., Zhang,L., Zhao,J., Liu,G., Hua,Y., Zhou,W. and
            Zhu,D.
  TITLE     Direct Submission
  JOURNAL   Submitted (12-MAR-2018) Huazhong Agricultural University, College
            of Resources and Environment of Huazhong Agricultural University,
            No.1, Shizishan Street, Wuhan, Hubei 430070, People's Republic of
            China
COMMENT     Bankit Comment: ALT EMAIL:529064293@qq.com.
            Bankit Comment: TOTAL # OF SEQS:324.
            Bankit Comment: TOTAL # OF SETS:1.
            
            ##Assembly-Data-START##
            Sequencing Technology :: Sanger dideoxy sequencing
            ##Assembly-Data-END##
FEATURES             Location/Qualifiers
     source          1..460
                     /organism="Uncultured candidate division NC10 bacterium
                     clone"
                     /mol_type="genomic DNA"
                     /isolation_source="rhizosphere sediment of Potamogeton
                     crispus"
                     /clone="N1-20"
                     /country="China"
                     /collected_by="Shanshan Huang"
                     /authority="Binghan Wang"
                     /note="[enrichment culture bacterial source]"
     rRNA            1..460
                     /product="16S ribosomal RNA"
BASE COUNT       84 a    136 c    130 g    110 t
ORIGIN      
        1 ctcagcgact tcgagtacaa cgggctttcg tggtgtgacg ggcggtgtgt acaaggcccg
       61 ggaacgtatt caccgcgtcg tgctgatacg cgattactag cgattcctcc ttcatggagt
      121 cgagttgcag actccaatct gaacttagac cggctttttg ggtttagctc tacctcgcgg
      181 tgtggcatcc ctttgtaccg gccattgtag cacgtgtgta gcccaggacg taaggggcat
      241 gatgacttga cgtcatcccc gccttcctcc ccgttgaccg gggcagttcc tctagagtgc
      301 ccagcatgac ctggtggcaa caagaggtga gggttgcgct cgttgcggga cttaacccaa
      361 catctcacga cacgagctga cgacagccat gcaccacctg tctccgcgct cccttgcggg
      421 cactcccttc tttcgaaggg attcgtggga tgtcaagccc
//
LOCUS       N1-25                    459 bp    DNA     linear       12-MAR-2018
DEFINITION  [Uncultured candidate division NC10 bacterium clone 16S ribosomal
            RNA gene, partial sequence].
ACCESSION   N1-25
VERSION
KEYWORDS    .
SOURCE      Uncultured candidate division NC10 bacterium clone
  ORGANISM  Uncultured candidate division NC10 bacterium clone
            Unclassified.
REFERENCE   1  (bases 1 to 459)
  AUTHORS   Wang,B., Huang,S., Zhang,L., Zhao,J., Liu,G., Hua,Y., Zhou,W. and
            Zhu,D.
  TITLE     Diversity of NC10 bacteria in rhizosphere and non-rhizosphere
            sediment of submerged Potamogeton crispus
  JOURNAL   Unpublished
REFERENCE   2  (bases 1 to 459)
  AUTHORS   Wang,B., Huang,S., Zhang,L., Zhao,J., Liu,G., Hua,Y., Zhou,W. and
            Zhu,D.
  TITLE     Direct Submission
  JOURNAL   Submitted (12-MAR-2018) Huazhong Agricultural University, College
            of Resources and Environment of Huazhong Agricultural University,
            No.1, Shizishan Street, Wuhan, Hubei 430070, People's Republic of
            China
COMMENT     Bankit Comment: ALT EMAIL:529064293@qq.com.
            Bankit Comment: TOTAL # OF SEQS:324.
            Bankit Comment: TOTAL # OF SETS:1.
            
            ##Assembly-Data-START##
            Sequencing Technology :: Sanger dideoxy sequencing
            ##Assembly-Data-END##
FEATURES             Location/Qualifiers
     source          1..459
                     /organism="Uncultured candidate division NC10 bacterium
                     clone"
                     /mol_type="genomic DNA"
                     /isolation_source="rhizosphere sediment of Potamogeton
                     crispus"
                     /clone="N1-25"
                     /country="China"
                     /collected_by="Shanshan Huang"
                     /authority="Binghan Wang"
                     /note="[enrichment culture bacterial source]"
     rRNA            1..459
                     /product="16S ribosomal RNA"
BASE COUNT       79 a    138 c    133 g    109 t
ORIGIN      
        1 ctcagcgact tcgagtacag caggctttcg tggtgtgacg ggcggtgtgt acaaggcccg
       61 ggaacgtatt caccgcgtcg tgctgatacg cgattactag cgattcctcc ttcatggagt
      121 cgagttgcag actccgatct gaacttagac cggctttttg ggtttggctc tgcctcacgg
      181 cgttgcatcc ctttgtaccg gccattgtag cacgtgtgta gcccagggcg taaggggcat
      241 gatgacttga cgtcatcccc gccttcctcc ccgttgaccg gggcagttcc cctagagtgc
      301 ccagcatgac ctgatggcaa caaggggtga gggttgcgct cgttgcggga cttaacccaa
      361 catctcacga cacgagctga cgacagccat gcaccacctg tctccgcgct cccttgcggg
      421 tactcctgcc tttcggcagg ttcgtgggat gtcaagccc
//
LOCUS       N1-28                    460 bp    DNA     linear       12-MAR-2018
DEFINITION  [Uncultured candidate division NC10 bacterium clone 16S ribosomal
            RNA gene, partial sequence].
ACCESSION   N1-28
VERSION
KEYWORDS    .
SOURCE      Uncultured candidate division NC10 bacterium clone
  ORGANISM  Uncultured candidate division NC10 bacterium clone
            Unclassified.
REFERENCE   1  (bases 1 to 460)
  AUTHORS   Wang,B., Huang,S., Zhang,L., Zhao,J., Liu,G., Hua,Y., Zhou,W. and
            Zhu,D.
  TITLE     Diversity of NC10 bacteria in rhizosphere and non-rhizosphere
            sediment of submerged Potamogeton crispus
  JOURNAL   Unpublished
REFERENCE   2  (bases 1 to 460)
  AUTHORS   Wang,B., Huang,S., Zhang,L., Zhao,J., Liu,G., Hua,Y., Zhou,W. and
            Zhu,D.
  TITLE     Direct Submission
  JOURNAL   Submitted (12-MAR-2018) Huazhong Agricultural University, College
            of Resources and Environment of Huazhong Agricultural University,
            No.1, Shizishan Street, Wuhan, Hubei 430070, People's Republic of
            China
COMMENT     Bankit Comment: ALT EMAIL:529064293@qq.com.
            Bankit Comment: TOTAL # OF SEQS:324.
            Bankit Comment: TOTAL # OF SETS:1.
            
            ##Assembly-Data-START##
            Sequencing Technology :: Sanger dideoxy sequencing
            ##Assembly-Data-END##
FEATURES             Location/Qualifiers
     source          1..460
                     /organism="Uncultured candidate division NC10 bacterium
                     clone"
                     /mol_type="genomic DNA"
                     /isolation_source="rhizosphere sediment of Potamogeton
                     crispus"
                     /clone="N1-28"
                     /country="China"
                     /collected_by="Shanshan Huang"
                     /authority="Binghan Wang"
                     /note="[enrichment culture bacterial source]"
     rRNA            1..460
                     /product="16S ribosomal RNA"
BASE COUNT       84 a    136 c    130 g    110 t
ORIGIN      
        1 ctcagcgact tcgagtacaa cgggctttcg tggtgtgacg ggcggtgtgt acaaggcccg
       61 ggaacgtatt caccgcgtcg tgctgatacg cgattactag cgattcctcc ttcatggagt
      121 cgagttgcag actccaatct gaacttagac cggctttttg ggtttagctc tacctcgcgg
      181 tgtggcatcc ctttgtaccg gccattgtag cacgtgtgta gcccaggacg taaggggcat
      241 gatgacttga cgtcatcccc gccttcctcc ccgttgaccg gggcagttcc tctagagtgc
      301 ccagcatgac ctggtggcaa caagaggtga gggttgcgct cgttgcggga cttaacccaa
      361 catctcacga cacgagctga cgacagccat gcaccacctg tctccgcgct cccttgcggg
      421 cactcccttc tttcgaaggg attcgtggga tgtcaagccc
//
LOCUS       N1-31                    459 bp    DNA     linear       12-MAR-2018
DEFINITION  [Uncultured candidate division NC10 bacterium clone 16S ribosomal
            RNA gene, partial sequence].
ACCESSION   N1-31
VERSION
KEYWORDS    .
SOURCE      Uncultured candidate division NC10 bacterium clone
  ORGANISM  Uncultured candidate division NC10 bacterium clone
            Unclassified.
REFERENCE   1  (bases 1 to 459)
  AUTHORS   Wang,B., Huang,S., Zhang,L., Zhao,J., Liu,G., Hua,Y., Zhou,W. and
            Zhu,D.
  TITLE     Diversity of NC10 bacteria in rhizosphere and non-rhizosphere
            sediment of submerged Potamogeton crispus
  JOURNAL   Unpublished
REFERENCE   2  (bases 1 to 459)
  AUTHORS   Wang,B., Huang,S., Zhang,L., Zhao,J., Liu,G., Hua,Y., Zhou,W. and
            Zhu,D.
  TITLE     Direct Submission
  JOURNAL   Submitted (12-MAR-2018) Huazhong Agricultural University, College
            of Resources and Environment of Huazhong Agricultural University,
            No.1, Shizishan Street, Wuhan, Hubei 430070, People's Republic of
            China
COMMENT     Bankit Comment: ALT EMAIL:529064293@qq.com.
            Bankit Comment: TOTAL # OF SEQS:324.
            Bankit Comment: TOTAL # OF SETS:1.
            
            ##Assembly-Data-START##
            Sequencing Technology :: Sanger dideoxy sequencing
            ##Assembly-Data-END##
FEATURES             Location/Qualifiers
     source          1..459
                     /organism="Uncultured candidate division NC10 bacterium
                     clone"
                     /mol_type="genomic DNA"
                     /isolation_source="rhizosphere sediment of Potamogeton
                     crispus"
                     /clone="N1-31"
                     /country="China"
                     /collected_by="Shanshan Huang"
                     /authority="Binghan Wang"
                     /note="[enrichment culture bacterial source]"
     rRNA            1..459
                     /product="16S ribosomal RNA"
BASE COUNT       81 a    138 c    131 g    109 t
ORIGIN      
        1 ctcagcgact tcgagtacag caggctttcg tggtgtgacg ggcggtgtgt acaaggcccg
       61 ggaacgtatt caccgcgtcg tgctgatacg cgattactag cgattcctcc ttcatggagt
      121 cgagctgcag actccaatct gaacttagac cggctttttg ggtttggctc tgcctcacgg
      181 cgttgcatcc ctttataccg gccattgtag cacgtgtgta gcccagggcg taaggggcat
      241 gatgacttga cgtcatcccc gccttcctcc ccgttgaccg gggcagttcc cctagagtgc
      301 ccagcatgac ctgatggcaa caaggggtga gggttgcgct cgttgcggga cttaactcaa
      361 catctcacga cacgagctga cgacagccat gcatcacctg tctccgcgct cccttgcggg
      421 cactcctgcc tttcggcagg ttcgtgggat gtcaagccc
//
LOCUS       N1-32                    460 bp    DNA     linear       12-MAR-2018
DEFINITION  [Uncultured candidate division NC10 bacterium clone 16S ribosomal
            RNA gene, partial sequence].
ACCESSION   N1-32
VERSION
KEYWORDS    .
SOURCE      Uncultured candidate division NC10 bacterium clone
  ORGANISM  Uncultured candidate division NC10 bacterium clone
            Unclassified.
REFERENCE   1  (bases 1 to 460)
  AUTHORS   Wang,B., Huang,S., Zhang,L., Zhao,J., Liu,G., Hua,Y., Zhou,W. and
            Zhu,D.
  TITLE     Diversity of NC10 bacteria in rhizosphere and non-rhizosphere
            sediment of submerged Potamogeton crispus
  JOURNAL   Unpublished
REFERENCE   2  (bases 1 to 460)
  AUTHORS   Wang,B., Huang,S., Zhang,L., Zhao,J., Liu,G., Hua,Y., Zhou,W. and
            Zhu,D.
  TITLE     Direct Submission
  JOURNAL   Submitted (12-MAR-2018) Huazhong Agricultural University, College
            of Resources and Environment of Huazhong Agricultural University,
            No.1, Shizishan Street, Wuhan, Hubei 430070, People's Republic of
            China
COMMENT     Bankit Comment: ALT EMAIL:529064293@qq.com.
            Bankit Comment: TOTAL # OF SEQS:324.
            Bankit Comment: TOTAL # OF SETS:1.
            
            ##Assembly-Data-START##
            Sequencing Technology :: Sanger dideoxy sequencing
            ##Assembly-Data-END##
FEATURES             Location/Qualifiers
     source          1..460
                     /organism="Uncultured candidate division NC10 bacterium
                     clone"
                     /mol_type="genomic DNA"
                     /isolation_source="rhizosphere sediment of Potamogeton
                     crispus"
                     /clone="N1-32"
                     /country="China"
                     /collected_by="Shanshan Huang"
                     /authority="Binghan Wang"
                     /note="[enrichment culture bacterial source]"
     rRNA            1..460
                     /product="16S ribosomal RNA"
BASE COUNT       85 a    138 c    129 g    108 t
ORIGIN      
        1 ctcagcgact tcgagtacaa cgggctttcg tggtgtgacg ggcggtgtgt acaaggcccg
       61 ggaacgtatt caccgcgtcg tgctgatacg cgattactag cgattcctcc ttcatggagt
      121 cgagttgcag actccaatct gaacttagac cggctttttg ggtttagctc tacctcgcgg
      181 tgtggcatcc ctttgtaccg gccattgtag cacgtgtgta gcccaggacg taaggggcat
      241 gatgacttga cgtcatcccc gccttcctcc ccgttgaccg gggcagttcc tctagagtgc
      301 ccagcatgac ctgatggcaa caagaggtga gggttgcgct cgttgcggga cttaacccaa
      361 catctcacga cacgagctga cgacagccat gcaccacctg tctccgcgct cccttgcggg
      421 caccccctcc tttcgaaggg attcgtggga tgtcaagccc
//
LOCUS       N1-33                    459 bp    DNA     linear       12-MAR-2018
DEFINITION  [Uncultured candidate division NC10 bacterium clone 16S ribosomal
            RNA gene, partial sequence].
ACCESSION   N1-33
VERSION
KEYWORDS    .
SOURCE      Uncultured candidate division NC10 bacterium clone
  ORGANISM  Uncultured candidate division NC10 bacterium clone
            Unclassified.
REFERENCE   1  (bases 1 to 459)
  AUTHORS   Wang,B., Huang,S., Zhang,L., Zhao,J., Liu,G., Hua,Y., Zhou,W. and
            Zhu,D.
  TITLE     Diversity of NC10 bacteria in rhizosphere and non-rhizosphere
            sediment of submerged Potamogeton crispus
  JOURNAL   Unpublished
REFERENCE   2  (bases 1 to 459)
  AUTHORS   Wang,B., Huang,S., Zhang,L., Zhao,J., Liu,G., Hua,Y., Zhou,W. and
            Zhu,D.
  TITLE     Direct Submission
  JOURNAL   Submitted (12-MAR-2018) Huazhong Agricultural University, College
            of Resources and Environment of Huazhong Agricultural University,
            No.1, Shizishan Street, Wuhan, Hubei 430070, People's Republic of
            China
COMMENT     Bankit Comment: ALT EMAIL:529064293@qq.com.
            Bankit Comment: TOTAL # OF SEQS:324.
            Bankit Comment: TOTAL # OF SETS:1.
            
            ##Assembly-Data-START##
            Sequencing Technology :: Sanger dideoxy sequencing
            ##Assembly-Data-END##
FEATURES             Location/Qualifiers
     source          1..459
                     /organism="Uncultured candidate division NC10 bacterium
                     clone"
                     /mol_type="genomic DNA"
                     /isolation_source="rhizosphere sediment of Potamogeton
                     crispus"
                     /clone="N1-33"
                     /country="China"
                     /collected_by="Shanshan Huang"
                     /authority="Binghan Wang"
                     /note="[enrichment culture bacterial source]"
     rRNA            1..459
                     /product="16S ribosomal RNA"
BASE COUNT       80 a    137 c    133 g    109 t
ORIGIN      
        1 ctcagcgact tcgagtacag caggctttcg tggtgtgacg ggcggtgtgt acaaggcccg
       61 ggaacgtatt caccgcgtcg tgctgatacg cgattactag cgattcctcc ttcatggagt
      121 cgagttgcag actccaatct gaacttagac cggctttttg ggtttggctc tgcctcacgg
      181 cgttgcatcc ctttgtaccg gccattgtag cacgtgtgta gcccagggcg taaggggcat
      241 gatgacttga cgtcatcccc gccttcctcc ccgttgaccg gggcagttcc cctagagtgc
      301 ccagcatgac ctgatggcaa caaggggtga gggttgtgct cgttgcggga cttaagccaa
      361 catctcacga cacgagctga cgacagccat gcaccacctg tctccgcgct cccttgcggg
      421 cactcctgcc tttcggcagg ttcgtgggat gtcaagccc
//
LOCUS       N1-34                    460 bp    DNA     linear       12-MAR-2018
DEFINITION  [Uncultured candidate division NC10 bacterium clone 16S ribosomal
            RNA gene, partial sequence].
ACCESSION   N1-34
VERSION
KEYWORDS    .
SOURCE      Uncultured candidate division NC10 bacterium clone
  ORGANISM  Uncultured candidate division NC10 bacterium clone
            Unclassified.
REFERENCE   1  (bases 1 to 460)
  AUTHORS   Wang,B., Huang,S., Zhang,L., Zhao,J., Liu,G., Hua,Y., Zhou,W. and
            Zhu,D.
  TITLE     Diversity of NC10 bacteria in rhizosphere and non-rhizosphere
            sediment of submerged Potamogeton crispus
  JOURNAL   Unpublished
REFERENCE   2  (bases 1 to 460)
  AUTHORS   Wang,B., Huang,S., Zhang,L., Zhao,J., Liu,G., Hua,Y., Zhou,W. and
            Zhu,D.
  TITLE     Direct Submission
  JOURNAL   Submitted (12-MAR-2018) Huazhong Agricultural University, College
            of Resources and Environment of Huazhong Agricultural University,
            No.1, Shizishan Street, Wuhan, Hubei 430070, People's Republic of
            China
COMMENT     Bankit Comment: ALT EMAIL:529064293@qq.com.
            Bankit Comment: TOTAL # OF SEQS:324.
            Bankit Comment: TOTAL # OF SETS:1.
            
            ##Assembly-Data-START##
            Sequencing Technology :: Sanger dideoxy sequencing
            ##Assembly-Data-END##
FEATURES             Location/Qualifiers
     source          1..460
                     /organism="Uncultured candidate division NC10 bacterium
                     clone"
                     /mol_type="genomic DNA"
                     /isolation_source="rhizosphere sediment of Potamogeton
                     crispus"
                     /clone="N1-34"
                     /country="China"
                     /collected_by="Shanshan Huang"
                     /authority="Binghan Wang"
                     /note="[enrichment culture bacterial source]"
     rRNA            1..460
                     /product="16S ribosomal RNA"
BASE COUNT       84 a    136 c    130 g    110 t
ORIGIN      
        1 ctcagcgact tcgagtacaa cgggctttcg tggtgtgacg ggcggtgtgt acaaggcccg
       61 ggaacgtatt caccgcgtcg tgctgatacg cgattactag cgattcctcc ttcatggagt
      121 cgagttgcag actccaatct gaacttagac cggctttttg ggtttagctc tacctcgcgg
      181 tgtggcatcc ctttgtaccg gccattgtag cacgtgtgta gcccaggacg taaggggcat
      241 gatgacttga cgtcatcccc gccttcctcc ccgttgaccg gggcagttcc tctagagtgc
      301 ccagcatgac ctggtggcaa caagaggtga gggttgcgct cgttgcggga cttaacccaa
      361 catctcacga cacgagctga cgacagccat gcaccacctg tctccgcgct cccttgcggg
      421 cactcccttc tttcgaaggg attcgtggga tgtcaagccc
//
LOCUS       N1-38                    460 bp    DNA     linear       12-MAR-2018
DEFINITION  [Uncultured candidate division NC10 bacterium clone 16S ribosomal
            RNA gene, partial sequence].
ACCESSION   N1-38
VERSION
KEYWORDS    .
SOURCE      Uncultured candidate division NC10 bacterium clone
  ORGANISM  Uncultured candidate division NC10 bacterium clone
            Unclassified.
REFERENCE   1  (bases 1 to 460)
  AUTHORS   Wang,B., Huang,S., Zhang,L., Zhao,J., Liu,G., Hua,Y., Zhou,W. and
            Zhu,D.
  TITLE     Diversity of NC10 bacteria in rhizosphere and non-rhizosphere
            sediment of submerged Potamogeton crispus
  JOURNAL   Unpublished
REFERENCE   2  (bases 1 to 460)
  AUTHORS   Wang,B., Huang,S., Zhang,L., Zhao,J., Liu,G., Hua,Y., Zhou,W. and
            Zhu,D.
  TITLE     Direct Submission
  JOURNAL   Submitted (12-MAR-2018) Huazhong Agricultural University, College
            of Resources and Environment of Huazhong Agricultural University,
            No.1, Shizishan Street, Wuhan, Hubei 430070, People's Republic of
            China
COMMENT     Bankit Comment: ALT EMAIL:529064293@qq.com.
            Bankit Comment: TOTAL # OF SEQS:324.
            Bankit Comment: TOTAL # OF SETS:1.
            
            ##Assembly-Data-START##
            Sequencing Technology :: Sanger dideoxy sequencing
            ##Assembly-Data-END##
FEATURES             Location/Qualifiers
     source          1..460
                     /organism="Uncultured candidate division NC10 bacterium
                     clone"
                     /mol_type="genomic DNA"
                     /isolation_source="rhizosphere sediment of Potamogeton
                     crispus"
                     /clone="N1-38"
                     /country="China"
                     /collected_by="Shanshan Huang"
                     /authority="Binghan Wang"
                     /note="[enrichment culture bacterial source]"
     rRNA            1..460
                     /product="16S ribosomal RNA"
BASE COUNT       84 a    136 c    130 g    110 t
ORIGIN      
        1 ctcagcgact tcgagtacaa cgggctttcg tggtgtgacg ggcggtgtgt acaaggcccg
       61 ggaacgtatt caccgcgtcg tgctgatacg cgattactag cgattcctcc ttcatggagt
      121 cgagttgcag actccaatct gaacttagac cggctttttg ggtttagctc tacctcgcgg
      181 tgtggcatcc ctttgtaccg gccattgtag cacgtgtgta gcccaggacg taaggggcat
      241 gatgacttga cgtcatcccc gccttcctcc ccgttgaccg gggcagttcc tctagagtgc
      301 ccagcatgac ctggtggcaa caagaggtga gggttgcgct cgttgcggga cttaacccaa
      361 catctcacga cacgagctga cgacagccat gcaccacctg tctccgcgct cccttgcggg
      421 cactcccttc tttcgaaggg attcgtggga tgtcaagccc
//
LOCUS       N1-40                    460 bp    DNA     linear       12-MAR-2018
DEFINITION  [Uncultured candidate division NC10 bacterium clone 16S ribosomal
            RNA gene, partial sequence].
ACCESSION   N1-40
VERSION
KEYWORDS    .
SOURCE      Uncultured candidate division NC10 bacterium clone
  ORGANISM  Uncultured candidate division NC10 bacterium clone
            Unclassified.
REFERENCE   1  (bases 1 to 460)
  AUTHORS   Wang,B., Huang,S., Zhang,L., Zhao,J., Liu,G., Hua,Y., Zhou,W. and
            Zhu,D.
  TITLE     Diversity of NC10 bacteria in rhizosphere and non-rhizosphere
            sediment of submerged Potamogeton crispus
  JOURNAL   Unpublished
REFERENCE   2  (bases 1 to 460)
  AUTHORS   Wang,B., Huang,S., Zhang,L., Zhao,J., Liu,G., Hua,Y., Zhou,W. and
            Zhu,D.
  TITLE     Direct Submission
  JOURNAL   Submitted (12-MAR-2018) Huazhong Agricultural University, College
            of Resources and Environment of Huazhong Agricultural University,
            No.1, Shizishan Street, Wuhan, Hubei 430070, People's Republic of
            China
COMMENT     Bankit Comment: ALT EMAIL:529064293@qq.com.
            Bankit Comment: TOTAL # OF SEQS:324.
            Bankit Comment: TOTAL # OF SETS:1.
            
            ##Assembly-Data-START##
            Sequencing Technology :: Sanger dideoxy sequencing
            ##Assembly-Data-END##
FEATURES             Location/Qualifiers
     source          1..460
                     /organism="Uncultured candidate division NC10 bacterium
                     clone"
                     /mol_type="genomic DNA"
                     /isolation_source="rhizosphere sediment of Potamogeton
                     crispus"
                     /clone="N1-40"
                     /country="China"
                     /collected_by="Shanshan Huang"
                     /authority="Binghan Wang"
                     /note="[enrichment culture bacterial source]"
     rRNA            1..460
                     /product="16S ribosomal RNA"
BASE COUNT       84 a    136 c    130 g    110 t
ORIGIN      
        1 ctcagcgact tcgagtacaa cgggctttcg tggtgtgacg ggcggtgtgt acaaggcccg
       61 ggaacgtatt caccgcgtcg tgctgatacg cgattactag cgattcctcc ttcatggagt
      121 cgagttgcag actccaatct gaacttagac cggctttttg ggtttagctc tacctcgcgg
      181 tgtggcatcc ctttgtaccg gccattgtag cacgtgtgta gcccaggacg taaggggcat
      241 gatgacttga cgtcatcccc gccttcctcc ccgttgaccg gggcagttcc tctagagtgc
      301 ccagcatgac ctggtggcaa caagaggtga gggttgcgct cgttgcggga cttaacccaa
      361 catctcacga cacgagctga cgacagccat gcaccacctg tctccgcgct cccttgcggg
      421 cactcccttc tttcgaaggg attcgtggga tgtcaagccc
//
LOCUS       N1-43                    460 bp    DNA     linear       12-MAR-2018
DEFINITION  [Uncultured candidate division NC10 bacterium clone 16S ribosomal
            RNA gene, partial sequence].
ACCESSION   N1-43
VERSION
KEYWORDS    .
SOURCE      Uncultured candidate division NC10 bacterium clone
  ORGANISM  Uncultured candidate division NC10 bacterium clone
            Unclassified.
REFERENCE   1  (bases 1 to 460)
  AUTHORS   Wang,B., Huang,S., Zhang,L., Zhao,J., Liu,G., Hua,Y., Zhou,W. and
            Zhu,D.
  TITLE     Diversity of NC10 bacteria in rhizosphere and non-rhizosphere
            sediment of submerged Potamogeton crispus
  JOURNAL   Unpublished
REFERENCE   2  (bases 1 to 460)
  AUTHORS   Wang,B., Huang,S., Zhang,L., Zhao,J., Liu,G., Hua,Y., Zhou,W. and
            Zhu,D.
  TITLE     Direct Submission
  JOURNAL   Submitted (12-MAR-2018) Huazhong Agricultural University, College
            of Resources and Environment of Huazhong Agricultural University,
            No.1, Shizishan Street, Wuhan, Hubei 430070, People's Republic of
            China
COMMENT     Bankit Comment: ALT EMAIL:529064293@qq.com.
            Bankit Comment: TOTAL # OF SEQS:324.
            Bankit Comment: TOTAL # OF SETS:1.
            
            ##Assembly-Data-START##
            Sequencing Technology :: Sanger dideoxy sequencing
            ##Assembly-Data-END##
FEATURES             Location/Qualifiers
     source          1..460
                     /organism="Uncultured candidate division NC10 bacterium
                     clone"
                     /mol_type="genomic DNA"
                     /isolation_source="rhizosphere sediment of Potamogeton
                     crispus"
                     /clone="N1-43"
                     /country="China"
                     /collected_by="Shanshan Huang"
                     /authority="Binghan Wang"
                     /note="[enrichment culture bacterial source]"
     rRNA            1..460
                     /product="16S ribosomal RNA"
BASE COUNT       84 a    136 c    130 g    110 t
ORIGIN      
        1 ctcagcgact tcgagtacaa cgggctttcg tggtgtgacg ggcggtgtgt acaaggcccg
       61 ggaacgtatt caccgcgtcg tgctgatacg cgattactag cgattcctcc ttcatggagt
      121 cgagttgcag actccaatct gaacttagac cggctttttg ggtttagctc tacctcgcgg
      181 tgtggcatcc ctttgtaccg gccattgtag cacgtgtgta gcccaggacg taaggggcat
      241 gatgacttga cgtcatcccc gccttcctcc ccgttgaccg gggcagttcc tctagagtgc
      301 ccagcatgac ctggtggcaa caagaggtga gggttgcgct cgttgcggga cttaacccaa
      361 catctcacga cacgagctga cgacagccat gcaccacctg tctccgcgct cccttgcggg
      421 cactcccttc tttcgaaggg attcgtggga tgtcaagccc
//
LOCUS       N1-44                    460 bp    DNA     linear       12-MAR-2018
DEFINITION  [Uncultured candidate division NC10 bacterium clone 16S ribosomal
            RNA gene, partial sequence].
ACCESSION   N1-44
VERSION
KEYWORDS    .
SOURCE      Uncultured candidate division NC10 bacterium clone
  ORGANISM  Uncultured candidate division NC10 bacterium clone
            Unclassified.
REFERENCE   1  (bases 1 to 460)
  AUTHORS   Wang,B., Huang,S., Zhang,L., Zhao,J., Liu,G., Hua,Y., Zhou,W. and
            Zhu,D.
  TITLE     Diversity of NC10 bacteria in rhizosphere and non-rhizosphere
            sediment of submerged Potamogeton crispus
  JOURNAL   Unpublished
REFERENCE   2  (bases 1 to 460)
  AUTHORS   Wang,B., Huang,S., Zhang,L., Zhao,J., Liu,G., Hua,Y., Zhou,W. and
            Zhu,D.
  TITLE     Direct Submission
  JOURNAL   Submitted (12-MAR-2018) Huazhong Agricultural University, College
            of Resources and Environment of Huazhong Agricultural University,
            No.1, Shizishan Street, Wuhan, Hubei 430070, People's Republic of
            China
COMMENT     Bankit Comment: ALT EMAIL:529064293@qq.com.
            Bankit Comment: TOTAL # OF SEQS:324.
            Bankit Comment: TOTAL # OF SETS:1.
            
            ##Assembly-Data-START##
            Sequencing Technology :: Sanger dideoxy sequencing
            ##Assembly-Data-END##
FEATURES             Location/Qualifiers
     source          1..460
                     /organism="Uncultured candidate division NC10 bacterium
                     clone"
                     /mol_type="genomic DNA"
                     /isolation_source="rhizosphere sediment of Potamogeton
                     crispus"
                     /clone="N1-44"
                     /country="China"
                     /collected_by="Shanshan Huang"
                     /authority="Binghan Wang"
                     /note="[enrichment culture bacterial source]"
     rRNA            1..460
                     /product="16S ribosomal RNA"
BASE COUNT       81 a    143 c    130 g    106 t
ORIGIN      
        1 ctcagcgact tcgagtacaa ctggctttcg tggtgtgacg ggcggtgtgt acaaggcccg
       61 ggaacgtatt caccgcgccg tgctgatgcg cgattactag cgattcctcc ttcatggagt
      121 cgagttgcag actccaatct gaacttagac cggctttttg ggtttagctc aacctcgcgg
      181 tcttgcatcc ctttgtaccg gccattgtag cacgtgtgta gcccaggacg taaggggcat
      241 gatgacttga cgtcgtcccc accttcctcc ccgttgaccg gggcagttcc cctagagtgc
      301 ccagcctgac ctgatggcaa caaggggtga gggttgcgct cgttgcggga cttaacccaa
      361 catctcacga cacgagctga cgacagccat gcaccacctg tctccgcgct cccttgcggg
      421 cacccccgcc tttcggcggg attcgtggga tgtcaagccc
//
LOCUS       N1-45                    460 bp    DNA     linear       12-MAR-2018
DEFINITION  [Uncultured candidate division NC10 bacterium clone 16S ribosomal
            RNA gene, partial sequence].
ACCESSION   N1-45
VERSION
KEYWORDS    .
SOURCE      Uncultured candidate division NC10 bacterium clone
  ORGANISM  Uncultured candidate division NC10 bacterium clone
            Unclassified.
REFERENCE   1  (bases 1 to 460)
  AUTHORS   Wang,B., Huang,S., Zhang,L., Zhao,J., Liu,G., Hua,Y., Zhou,W. and
            Zhu,D.
  TITLE     Diversity of NC10 bacteria in rhizosphere and non-rhizosphere
            sediment of submerged Potamogeton crispus
  JOURNAL   Unpublished
REFERENCE   2  (bases 1 to 460)
  AUTHORS   Wang,B., Huang,S., Zhang,L., Zhao,J., Liu,G., Hua,Y., Zhou,W. and
            Zhu,D.
  TITLE     Direct Submission
  JOURNAL   Submitted (12-MAR-2018) Huazhong Agricultural University, College
            of Resources and Environment of Huazhong Agricultural University,
            No.1, Shizishan Street, Wuhan, Hubei 430070, People's Republic of
            China
COMMENT     Bankit Comment: ALT EMAIL:529064293@qq.com.
            Bankit Comment: TOTAL # OF SEQS:324.
            Bankit Comment: TOTAL # OF SETS:1.
            
            ##Assembly-Data-START##
            Sequencing Technology :: Sanger dideoxy sequencing
            ##Assembly-Data-END##
FEATURES             Location/Qualifiers
     source          1..460
                     /organism="Uncultured candidate division NC10 bacterium
                     clone"
                     /mol_type="genomic DNA"
                     /isolation_source="rhizosphere sediment of Potamogeton
                     crispus"
                     /clone="N1-45"
                     /country="China"
                     /collected_by="Shanshan Huang"
                     /authority="Binghan Wang"
                     /note="[enrichment culture bacterial source]"
     rRNA            1..460
                     /product="16S ribosomal RNA"
BASE COUNT       84 a    136 c    130 g    110 t
ORIGIN      
        1 ctcagcgact tcgagtacaa cgggctttcg tggtgtgacg ggcggtgtgt acaaggcccg
       61 ggaacgtatt caccgcgtcg tgctgatacg cgattactag cgattcctcc ttcatggagt
      121 cgagttgcag actccaatct gaacttagac cggctttttg ggtttagctc tacctcgcgg
      181 tgtggcatcc ctttgtaccg gccattgtag cacgtgtgta gcccaggacg taaggggcat
      241 gatgacttga cgtcatcccc gccttcctcc ccgttgaccg gggcagttcc tctagagtgc
      301 ccagcatgac ctggtggcaa caagaggtga gggttgcgct cgttgcggga cttaacccaa
      361 catctcacga cacgagctga cgacagccat gcaccacctg tctccgcgct cccttgcggg
      421 cactcccttc tttcgaaggg attcgtggga tgtcaagccc
//
LOCUS       N1-47                    460 bp    DNA     linear       12-MAR-2018
DEFINITION  [Uncultured candidate division NC10 bacterium clone 16S ribosomal
            RNA gene, partial sequence].
ACCESSION   N1-47
VERSION
KEYWORDS    .
SOURCE      Uncultured candidate division NC10 bacterium clone
  ORGANISM  Uncultured candidate division NC10 bacterium clone
            Unclassified.
REFERENCE   1  (bases 1 to 460)
  AUTHORS   Wang,B., Huang,S., Zhang,L., Zhao,J., Liu,G., Hua,Y., Zhou,W. and
            Zhu,D.
  TITLE     Diversity of NC10 bacteria in rhizosphere and non-rhizosphere
            sediment of submerged Potamogeton crispus
  JOURNAL   Unpublished
REFERENCE   2  (bases 1 to 460)
  AUTHORS   Wang,B., Huang,S., Zhang,L., Zhao,J., Liu,G., Hua,Y., Zhou,W. and
            Zhu,D.
  TITLE     Direct Submission
  JOURNAL   Submitted (12-MAR-2018) Huazhong Agricultural University, College
            of Resources and Environment of Huazhong Agricultural University,
            No.1, Shizishan Street, Wuhan, Hubei 430070, People's Republic of
            China
COMMENT     Bankit Comment: ALT EMAIL:529064293@qq.com.
            Bankit Comment: TOTAL # OF SEQS:324.
            Bankit Comment: TOTAL # OF SETS:1.
            
            ##Assembly-Data-START##
            Sequencing Technology :: Sanger dideoxy sequencing
            ##Assembly-Data-END##
FEATURES             Location/Qualifiers
     source          1..460
                     /organism="Uncultured candidate division NC10 bacterium
                     clone"
                     /mol_type="genomic DNA"
                     /isolation_source="rhizosphere sediment of Potamogeton
                     crispus"
                     /clone="N1-47"
                     /country="China"
                     /collected_by="Shanshan Huang"
                     /authority="Binghan Wang"
                     /note="[enrichment culture bacterial source]"
     rRNA            1..460
                     /product="16S ribosomal RNA"
BASE COUNT       81 a    143 c    130 g    106 t
ORIGIN      
        1 ctcagcgact tcgagtacaa ctggctttcg tggtgtgacg ggcggtgtgt acaaggcccg
       61 ggaacgtatt caccgcgccg tgctgatgcg cgattactag cgattcctcc ttcatggagt
      121 cgagttgcag actccaatct gaacttagac cggctttttg ggtttagctc aacctcgcgg
      181 tcttgcatcc ctttgtaccg gccattgtag cacgtgtgta gcccaggacg taaggggcat
      241 gatgacttga cgtcgtcccc accttcctcc ccgttgaccg gggcagttcc cctagagtgc
      301 ccagcctgac ctgatggcaa caaggggtga gggttgcgct cgttgcggga cttaacccaa
      361 catctcacga cacgagctga cgacagccat gcaccacctg tctccgcgct cccttgcggg
      421 cacccccgcc tttcggcggg attcgtggga tgtcaagccc
//
LOCUS       N2-2                     460 bp    DNA     linear       12-MAR-2018
DEFINITION  [Uncultured candidate division NC10 bacterium clone 16S ribosomal
            RNA gene, partial sequence].
ACCESSION   N2-2
VERSION
KEYWORDS    .
SOURCE      Uncultured candidate division NC10 bacterium clone
  ORGANISM  Uncultured candidate division NC10 bacterium clone
            Unclassified.
REFERENCE   1  (bases 1 to 460)
  AUTHORS   Wang,B., Huang,S., Zhang,L., Zhao,J., Liu,G., Hua,Y., Zhou,W. and
            Zhu,D.
  TITLE     Diversity of NC10 bacteria in rhizosphere and non-rhizosphere
            sediment of submerged Potamogeton crispus
  JOURNAL   Unpublished
REFERENCE   2  (bases 1 to 460)
  AUTHORS   Wang,B., Huang,S., Zhang,L., Zhao,J., Liu,G., Hua,Y., Zhou,W. and
            Zhu,D.
  TITLE     Direct Submission
  JOURNAL   Submitted (12-MAR-2018) Huazhong Agricultural University, College
            of Resources and Environment of Huazhong Agricultural University,
            No.1, Shizishan Street, Wuhan, Hubei 430070, People's Republic of
            China
COMMENT     Bankit Comment: ALT EMAIL:529064293@qq.com.
            Bankit Comment: TOTAL # OF SEQS:324.
            Bankit Comment: TOTAL # OF SETS:1.
            
            ##Assembly-Data-START##
            Sequencing Technology :: Sanger dideoxy sequencing
            ##Assembly-Data-END##
FEATURES             Location/Qualifiers
     source          1..460
                     /organism="Uncultured candidate division NC10 bacterium
                     clone"
                     /mol_type="genomic DNA"
                     /isolation_source="rhizosphere sediment of Potamogeton
                     crispus"
                     /clone="N2-2"
                     /country="China"
                     /collected_by="Shanshan Huang"
                     /authority="Binghan Wang"
                     /note="[enrichment culture bacterial source]"
     rRNA            1..460
                     /product="16S ribosomal RNA"
BASE COUNT       81 a    143 c    130 g    106 t
ORIGIN      
        1 ctcagcgact tcgagtacaa ctggctttcg tggtgtgacg ggcggtgtgt acaaggcccg
       61 ggaacgtatt caccgcgccg tgctgatgcg cgattactag cgattcctcc ttcatggagt
      121 cgagttgcag actccaatct gaacttagac cggctttttg ggtttagctc aacctcgcgg
      181 tcttgcatcc ctttgtaccg gccattgtag cacgtgtgta gcccaggacg taaggggcat
      241 gatgacttga cgtcgtcccc accttcctcc ccgttgaccg gggcagttcc cctagagtgc
      301 ccagcctgac ctgatggcaa caaggggtga gggttgcgct cgttgcggga cttaacccaa
      361 catctcacga cacgagctga cgacagccat gcaccacctg tctccgcgct cccttgcggg
      421 cacccccgcc tttcggcggg attcgtggga tgtcaagccc
//
LOCUS       N2-3                     460 bp    DNA     linear       12-MAR-2018
DEFINITION  [Uncultured candidate division NC10 bacterium clone 16S ribosomal
            RNA gene, partial sequence].
ACCESSION   N2-3
VERSION
KEYWORDS    .
SOURCE      Uncultured candidate division NC10 bacterium clone
  ORGANISM  Uncultured candidate division NC10 bacterium clone
            Unclassified.
REFERENCE   1  (bases 1 to 460)
  AUTHORS   Wang,B., Huang,S., Zhang,L., Zhao,J., Liu,G., Hua,Y., Zhou,W. and
            Zhu,D.
  TITLE     Diversity of NC10 bacteria in rhizosphere and non-rhizosphere
            sediment of submerged Potamogeton crispus
  JOURNAL   Unpublished
REFERENCE   2  (bases 1 to 460)
  AUTHORS   Wang,B., Huang,S., Zhang,L., Zhao,J., Liu,G., Hua,Y., Zhou,W. and
            Zhu,D.
  TITLE     Direct Submission
  JOURNAL   Submitted (12-MAR-2018) Huazhong Agricultural University, College
            of Resources and Environment of Huazhong Agricultural University,
            No.1, Shizishan Street, Wuhan, Hubei 430070, People's Republic of
            China
COMMENT     Bankit Comment: ALT EMAIL:529064293@qq.com.
            Bankit Comment: TOTAL # OF SEQS:324.
            Bankit Comment: TOTAL # OF SETS:1.
            
            ##Assembly-Data-START##
            Sequencing Technology :: Sanger dideoxy sequencing
            ##Assembly-Data-END##
FEATURES             Location/Qualifiers
     source          1..460
                     /organism="Uncultured candidate division NC10 bacterium
                     clone"
                     /mol_type="genomic DNA"
                     /isolation_source="rhizosphere sediment of Potamogeton
                     crispus"
                     /clone="N2-3"
                     /country="China"
                     /collected_by="Shanshan Huang"
                     /authority="Binghan Wang"
                     /note="[enrichment culture bacterial source]"
     rRNA            1..460
                     /product="16S ribosomal RNA"
BASE COUNT       81 a    143 c    130 g    106 t
ORIGIN      
        1 ctcagcgact tcgagtacaa ctggctttcg tggtgtgacg ggcggtgtgt acaaggcccg
       61 ggaacgtatt caccgcgccg tgctgatgcg cgattactag cgattcctcc ttcatggagt
      121 cgagttgcag actccaatct gaacttagac cggctttttg ggtttagctc aacctcgcgg
      181 tcttgcatcc ctttgtaccg gccattgtag cacgtgtgta gcccaggacg taaggggcat
      241 gatgacttga cgtcgtcccc accttcctcc ccgttgaccg gggcagttcc cctagagtgc
      301 ccagcctgac ctgatggcaa caaggggtga gggttgcgct cgttgcggga cttaacccaa
      361 catctcacga cacgagctga cgacagccat gcaccacctg tctccgcgct cccttgcggg
      421 cacccccgcc tttcggcggg attcgtggga tgtcaagccc
//
LOCUS       N2-5                     459 bp    DNA     linear       12-MAR-2018
DEFINITION  [Uncultured candidate division NC10 bacterium clone 16S ribosomal
            RNA gene, partial sequence].
ACCESSION   N2-5
VERSION
KEYWORDS    .
SOURCE      Uncultured candidate division NC10 bacterium clone
  ORGANISM  Uncultured candidate division NC10 bacterium clone
            Unclassified.
REFERENCE   1  (bases 1 to 459)
  AUTHORS   Wang,B., Huang,S., Zhang,L., Zhao,J., Liu,G., Hua,Y., Zhou,W. and
            Zhu,D.
  TITLE     Diversity of NC10 bacteria in rhizosphere and non-rhizosphere
            sediment of submerged Potamogeton crispus
  JOURNAL   Unpublished
REFERENCE   2  (bases 1 to 459)
  AUTHORS   Wang,B., Huang,S., Zhang,L., Zhao,J., Liu,G., Hua,Y., Zhou,W. and
            Zhu,D.
  TITLE     Direct Submission
  JOURNAL   Submitted (12-MAR-2018) Huazhong Agricultural University, College
            of Resources and Environment of Huazhong Agricultural University,
            No.1, Shizishan Street, Wuhan, Hubei 430070, People's Republic of
            China
COMMENT     Bankit Comment: ALT EMAIL:529064293@qq.com.
            Bankit Comment: TOTAL # OF SEQS:324.
            Bankit Comment: TOTAL # OF SETS:1.
            
            ##Assembly-Data-START##
            Sequencing Technology :: Sanger dideoxy sequencing
            ##Assembly-Data-END##
FEATURES             Location/Qualifiers
     source          1..459
                     /organism="Uncultured candidate division NC10 bacterium
                     clone"
                     /mol_type="genomic DNA"
                     /isolation_source="rhizosphere sediment of Potamogeton
                     crispus"
                     /clone="N2-5"
                     /country="China"
                     /collected_by="Shanshan Huang"
                     /authority="Binghan Wang"
                     /note="[enrichment culture bacterial source]"
     rRNA            1..459
                     /product="16S ribosomal RNA"
BASE COUNT       80 a    138 c    132 g    109 t
ORIGIN      
        1 ctcagcgact tcgagtacag caggctttcg tggtgtgacg ggcggtgtgt acaaggcccg
       61 ggaacgtatt caccgcgtcg tgctgatacg cgattactag cgattcctcc ttcatggagt
      121 cgagttgcag actccaatct gaacttagac cggctttttg ggtttggctc tgcctcacgg
      181 cgttgcatcc ctttgtaccg gccattgtag cacgtgtgta gcccagggcg taaggggcat
      241 gatgacttga cgtcatcccc gccttcctcc ccgttgactg gggcagttcc cctagagtgc
      301 ccagcatgac ctgatggcaa caaggggtga gggttgcgct cgttgcggga cttaacccaa
      361 catctcacga cacgagctga cgacagccat gcaccacctg tccccgcgtt cccttgcggg
      421 cactcctgcc tttcggcagg ttcgtgggat gtcaagccc
//
LOCUS       N2-9                     460 bp    DNA     linear       12-MAR-2018
DEFINITION  [Uncultured candidate division NC10 bacterium clone 16S ribosomal
            RNA gene, partial sequence].
ACCESSION   N2-9
VERSION
KEYWORDS    .
SOURCE      Uncultured candidate division NC10 bacterium clone
  ORGANISM  Uncultured candidate division NC10 bacterium clone
            Unclassified.
REFERENCE   1  (bases 1 to 460)
  AUTHORS   Wang,B., Huang,S., Zhang,L., Zhao,J., Liu,G., Hua,Y., Zhou,W. and
            Zhu,D.
  TITLE     Diversity of NC10 bacteria in rhizosphere and non-rhizosphere
            sediment of submerged Potamogeton crispus
  JOURNAL   Unpublished
REFERENCE   2  (bases 1 to 460)
  AUTHORS   Wang,B., Huang,S., Zhang,L., Zhao,J., Liu,G., Hua,Y., Zhou,W. and
            Zhu,D.
  TITLE     Direct Submission
  JOURNAL   Submitted (12-MAR-2018) Huazhong Agricultural University, College
            of Resources and Environment of Huazhong Agricultural University,
            No.1, Shizishan Street, Wuhan, Hubei 430070, People's Republic of
            China
COMMENT     Bankit Comment: ALT EMAIL:529064293@qq.com.
            Bankit Comment: TOTAL # OF SEQS:324.
            Bankit Comment: TOTAL # OF SETS:1.
            
            ##Assembly-Data-START##
            Sequencing Technology :: Sanger dideoxy sequencing
            ##Assembly-Data-END##
FEATURES             Location/Qualifiers
     source          1..460
                     /organism="Uncultured candidate division NC10 bacterium
                     clone"
                     /mol_type="genomic DNA"
                     /isolation_source="rhizosphere sediment of Potamogeton
                     crispus"
                     /clone="N2-9"
                     /country="China"
                     /collected_by="Shanshan Huang"
                     /authority="Binghan Wang"
                     /note="[enrichment culture bacterial source]"
     rRNA            1..460
                     /product="16S ribosomal RNA"
BASE COUNT       84 a    136 c    130 g    110 t
ORIGIN      
        1 ctcagcgact tcgagtacaa cgggctttcg tggtgtgacg ggcggtgtgt acaaggcccg
       61 ggaacgtatt caccgcgtcg tgctgatacg cgattactag cgattcctcc ttcatggagt
      121 cgagttgcag actccaatct gaacttagac cggctttttg ggtttagctc tacctcgcgg
      181 tgtggcatcc ctttgtaccg gccattgtag cacgtgtgta gcccaggacg taaggggcat
      241 gatgacttga cgtcatcccc gccttcctcc ccgttgaccg gggcagttcc tctagagtgc
      301 ccagcatgac ctggtggcaa caagaggtga gggttgcgct cgttgcggga cttaacccaa
      361 catctcacga cacgagctga cgacagccat gcaccacctg tctccgcgct cccttgcggg
      421 cactcccttc tttcgaaggg attcgtggga tgtcaagccc
//
LOCUS       N2-10                    459 bp    DNA     linear       12-MAR-2018
DEFINITION  [Uncultured candidate division NC10 bacterium clone 16S ribosomal
            RNA gene, partial sequence].
ACCESSION   N2-10
VERSION
KEYWORDS    .
SOURCE      Uncultured candidate division NC10 bacterium clone
  ORGANISM  Uncultured candidate division NC10 bacterium clone
            Unclassified.
REFERENCE   1  (bases 1 to 459)
  AUTHORS   Wang,B., Huang,S., Zhang,L., Zhao,J., Liu,G., Hua,Y., Zhou,W. and
            Zhu,D.
  TITLE     Diversity of NC10 bacteria in rhizosphere and non-rhizosphere
            sediment of submerged Potamogeton crispus
  JOURNAL   Unpublished
REFERENCE   2  (bases 1 to 459)
  AUTHORS   Wang,B., Huang,S., Zhang,L., Zhao,J., Liu,G., Hua,Y., Zhou,W. and
            Zhu,D.
  TITLE     Direct Submission
  JOURNAL   Submitted (12-MAR-2018) Huazhong Agricultural University, College
            of Resources and Environment of Huazhong Agricultural University,
            No.1, Shizishan Street, Wuhan, Hubei 430070, People's Republic of
            China
COMMENT     Bankit Comment: ALT EMAIL:529064293@qq.com.
            Bankit Comment: TOTAL # OF SEQS:324.
            Bankit Comment: TOTAL # OF SETS:1.
            
            ##Assembly-Data-START##
            Sequencing Technology :: Sanger dideoxy sequencing
            ##Assembly-Data-END##
FEATURES             Location/Qualifiers
     source          1..459
                     /organism="Uncultured candidate division NC10 bacterium
                     clone"
                     /mol_type="genomic DNA"
                     /isolation_source="rhizosphere sediment of Potamogeton
                     crispus"
                     /clone="N2-10"
                     /country="China"
                     /collected_by="Shanshan Huang"
                     /authority="Binghan Wang"
                     /note="[enrichment culture bacterial source]"
     rRNA            1..459
                     /product="16S ribosomal RNA"
BASE COUNT       80 a    140 c    132 g    107 t
ORIGIN      
        1 ctcagcgact tcgagtacag caggctttcg tggtgtgacg ggcggtgtgt acaaggcccg
       61 ggaacgtatt caccgcgtcg tgctgatacg cgattactag cgattcctcc ttcatggagt
      121 cgagttgcag actccaatct gaacttagac cggctttttg ggtttggctc tgcctcacgg
      181 cgttgcatcc ctttgcaccg gccattgtag cacgtgtgta gcccagggcg taaggggcat
      241 gatgacttga cgtcatcccc gccttcctcc ccgttgaccg gggcagttcc cctagagtgc
      301 ccagcatgac ctgatggcaa caaggggtga gggttgcgct cgttgcggga cttaacccaa
      361 catctcacga cacgagctga cgacagccat gcaccacctg tctccgcgct cccttgcggg
      421 cactcctgcc tttcggcagg ttcgtgggat gtcaagccc
//
LOCUS       N2-12                    459 bp    DNA     linear       12-MAR-2018
DEFINITION  [Uncultured candidate division NC10 bacterium clone 16S ribosomal
            RNA gene, partial sequence].
ACCESSION   N2-12
VERSION
KEYWORDS    .
SOURCE      Uncultured candidate division NC10 bacterium clone
  ORGANISM  Uncultured candidate division NC10 bacterium clone
            Unclassified.
REFERENCE   1  (bases 1 to 459)
  AUTHORS   Wang,B., Huang,S., Zhang,L., Zhao,J., Liu,G., Hua,Y., Zhou,W. and
            Zhu,D.
  TITLE     Diversity of NC10 bacteria in rhizosphere and non-rhizosphere
            sediment of submerged Potamogeton crispus
  JOURNAL   Unpublished
REFERENCE   2  (bases 1 to 459)
  AUTHORS   Wang,B., Huang,S., Zhang,L., Zhao,J., Liu,G., Hua,Y., Zhou,W. and
            Zhu,D.
  TITLE     Direct Submission
  JOURNAL   Submitted (12-MAR-2018) Huazhong Agricultural University, College
            of Resources and Environment of Huazhong Agricultural University,
            No.1, Shizishan Street, Wuhan, Hubei 430070, People's Republic of
            China
COMMENT     Bankit Comment: ALT EMAIL:529064293@qq.com.
            Bankit Comment: TOTAL # OF SEQS:324.
            Bankit Comment: TOTAL # OF SETS:1.
            
            ##Assembly-Data-START##
            Sequencing Technology :: Sanger dideoxy sequencing
            ##Assembly-Data-END##
FEATURES             Location/Qualifiers
     source          1..459
                     /organism="Uncultured candidate division NC10 bacterium
                     clone"
                     /mol_type="genomic DNA"
                     /isolation_source="rhizosphere sediment of Potamogeton
                     crispus"
                     /clone="N2-12"
                     /country="China"
                     /collected_by="Shanshan Huang"
                     /authority="Binghan Wang"
                     /note="[enrichment culture bacterial source]"
     rRNA            1..459
                     /product="16S ribosomal RNA"
BASE COUNT       82 a    137 c    129 g    111 t
ORIGIN      
        1 ctcagcgact tcgagtacag ctggctttcg tggtgtgacg ggcggtgtgt acaaggcccg
       61 ggaacgtatt caccgcgtca tgctgatacg cgattactag cgattcctcc ttcatggagt
      121 cgagttgcag actccaatct gaacttagac cggctttttg ggtttagctc tacctcgcgg
      181 tgttgcatcc ctttgtaccg gccattgtag cacgtgtgta gcccaggacg taaggggcat
      241 gatgacttga cgtcatcccc gccttcctcc ccgttgaccg gggcagttcc cctagagtgc
      301 ccagcatgac ctgatggcaa caaggggtga gggttgcgct cgttgcggga cttaacccaa
      361 catctcacga cacgagctga cgacagccat gcaccacctg tctccgcgct cccttgcggg
      421 cactcttgcc tttcggcagg ttcgtgggat gtcaagccc
//
LOCUS       N2-15                    460 bp    DNA     linear       12-MAR-2018
DEFINITION  [Uncultured candidate division NC10 bacterium clone 16S ribosomal
            RNA gene, partial sequence].
ACCESSION   N2-15
VERSION
KEYWORDS    .
SOURCE      Uncultured candidate division NC10 bacterium clone
  ORGANISM  Uncultured candidate division NC10 bacterium clone
            Unclassified.
REFERENCE   1  (bases 1 to 460)
  AUTHORS   Wang,B., Huang,S., Zhang,L., Zhao,J., Liu,G., Hua,Y., Zhou,W. and
            Zhu,D.
  TITLE     Diversity of NC10 bacteria in rhizosphere and non-rhizosphere
            sediment of submerged Potamogeton crispus
  JOURNAL   Unpublished
REFERENCE   2  (bases 1 to 460)
  AUTHORS   Wang,B., Huang,S., Zhang,L., Zhao,J., Liu,G., Hua,Y., Zhou,W. and
            Zhu,D.
  TITLE     Direct Submission
  JOURNAL   Submitted (12-MAR-2018) Huazhong Agricultural University, College
            of Resources and Environment of Huazhong Agricultural University,
            No.1, Shizishan Street, Wuhan, Hubei 430070, People's Republic of
            China
COMMENT     Bankit Comment: ALT EMAIL:529064293@qq.com.
            Bankit Comment: TOTAL # OF SEQS:324.
            Bankit Comment: TOTAL # OF SETS:1.
            
            ##Assembly-Data-START##
            Sequencing Technology :: Sanger dideoxy sequencing
            ##Assembly-Data-END##
FEATURES             Location/Qualifiers
     source          1..460
                     /organism="Uncultured candidate division NC10 bacterium
                     clone"
                     /mol_type="genomic DNA"
                     /isolation_source="rhizosphere sediment of Potamogeton
                     crispus"
                     /clone="N2-15"
                     /country="China"
                     /collected_by="Shanshan Huang"
                     /authority="Binghan Wang"
                     /note="[enrichment culture bacterial source]"
     rRNA            1..460
                     /product="16S ribosomal RNA"
BASE COUNT       85 a    135 c    128 g    112 t
ORIGIN      
        1 ctcagcgact tcgagtacaa ctggctttcg tggtgtgacg ggcggtgtgt acaaggcccg
       61 ggaacgtatt caccgcgtcg tgctgatacg cgattactag cgattcctcc ttcatggagt
      121 tgagttgcag actccaatct gaacttagac cggctttttg ggtttagctc tacctcgcgg
      181 tgtggcatcc ctttgtaccg gccattgtag cacgtgtgta gcccaggacg taaggggcat
      241 gatgacttga cgtcatcccc gccttcctcc ccgttgaccg gggcagttcc tctagagtgc
      301 ccagcatgac ctgatggcaa caagaggtga gggttgcgct cgttgcggga cttaacccaa
      361 catctcacga cacgagctga cgacagccat gcaccacctg tctccgcgct cccttgcggg
      421 cactcccttc tttcgaaggg attcgtggga tgtcaagccc
//
LOCUS       N2-16                    459 bp    DNA     linear       12-MAR-2018
DEFINITION  [Uncultured candidate division NC10 bacterium clone 16S ribosomal
            RNA gene, partial sequence].
ACCESSION   N2-16
VERSION
KEYWORDS    .
SOURCE      Uncultured candidate division NC10 bacterium clone
  ORGANISM  Uncultured candidate division NC10 bacterium clone
            Unclassified.
REFERENCE   1  (bases 1 to 459)
  AUTHORS   Wang,B., Huang,S., Zhang,L., Zhao,J., Liu,G., Hua,Y., Zhou,W. and
            Zhu,D.
  TITLE     Diversity of NC10 bacteria in rhizosphere and non-rhizosphere
            sediment of submerged Potamogeton crispus
  JOURNAL   Unpublished
REFERENCE   2  (bases 1 to 459)
  AUTHORS   Wang,B., Huang,S., Zhang,L., Zhao,J., Liu,G., Hua,Y., Zhou,W. and
            Zhu,D.
  TITLE     Direct Submission
  JOURNAL   Submitted (12-MAR-2018) Huazhong Agricultural University, College
            of Resources and Environment of Huazhong Agricultural University,
            No.1, Shizishan Street, Wuhan, Hubei 430070, People's Republic of
            China
COMMENT     Bankit Comment: ALT EMAIL:529064293@qq.com.
            Bankit Comment: TOTAL # OF SEQS:324.
            Bankit Comment: TOTAL # OF SETS:1.
            
            ##Assembly-Data-START##
            Sequencing Technology :: Sanger dideoxy sequencing
            ##Assembly-Data-END##
FEATURES             Location/Qualifiers
     source          1..459
                     /organism="Uncultured candidate division NC10 bacterium
                     clone"
                     /mol_type="genomic DNA"
                     /isolation_source="rhizosphere sediment of Potamogeton
                     crispus"
                     /clone="N2-16"
                     /country="China"
                     /collected_by="Shanshan Huang"
                     /authority="Binghan Wang"
                     /note="[enrichment culture bacterial source]"
     rRNA            1..459
                     /product="16S ribosomal RNA"
BASE COUNT       81 a    138 c    131 g    109 t
ORIGIN      
        1 ctcagcgact tcgagtacag caggctttcg tggtgtgacg agcggtgtgt acaaggcccg
       61 ggaacgtatt caccgcgtcg tgctgatacg cgattactag cgattcctcc ttcatggagt
      121 cgagttgcag actccaatct gaacttagac cggctttttg ggtttggctc tgcctcacgg
      181 cgttgcatcc ctttgtaccg gccattgtag cacgtgtgta gcccagggcg taaggggcat
      241 gatgacttga cgtcatcccc gccttcctcc ccgttgaccg gggcagttcc cctagagtgc
      301 ccagcatgac ctgatggcaa caaggggtga gggttgcgct cgttgcggga cttaacccaa
      361 catctcacga cacgagctga cgacagccat gcaccacctg tctccgcgct cccttgcggg
      421 tactcctgcc tttcggcagg ttcgtgggat gtcaagccc
//
LOCUS       N2-17                    460 bp    DNA     linear       12-MAR-2018
DEFINITION  [Uncultured candidate division NC10 bacterium clone 16S ribosomal
            RNA gene, partial sequence].
ACCESSION   N2-17
VERSION
KEYWORDS    .
SOURCE      Uncultured candidate division NC10 bacterium clone
  ORGANISM  Uncultured candidate division NC10 bacterium clone
            Unclassified.
REFERENCE   1  (bases 1 to 460)
  AUTHORS   Wang,B., Huang,S., Zhang,L., Zhao,J., Liu,G., Hua,Y., Zhou,W. and
            Zhu,D.
  TITLE     Diversity of NC10 bacteria in rhizosphere and non-rhizosphere
            sediment of submerged Potamogeton crispus
  JOURNAL   Unpublished
REFERENCE   2  (bases 1 to 460)
  AUTHORS   Wang,B., Huang,S., Zhang,L., Zhao,J., Liu,G., Hua,Y., Zhou,W. and
            Zhu,D.
  TITLE     Direct Submission
  JOURNAL   Submitted (12-MAR-2018) Huazhong Agricultural University, College
            of Resources and Environment of Huazhong Agricultural University,
            No.1, Shizishan Street, Wuhan, Hubei 430070, People's Republic of
            China
COMMENT     Bankit Comment: ALT EMAIL:529064293@qq.com.
            Bankit Comment: TOTAL # OF SEQS:324.
            Bankit Comment: TOTAL # OF SETS:1.
            
            ##Assembly-Data-START##
            Sequencing Technology :: Sanger dideoxy sequencing
            ##Assembly-Data-END##
FEATURES             Location/Qualifiers
     source          1..460
                     /organism="Uncultured candidate division NC10 bacterium
                     clone"
                     /mol_type="genomic DNA"
                     /isolation_source="rhizosphere sediment of Potamogeton
                     crispus"
                     /clone="N2-17"
                     /country="China"
                     /collected_by="Shanshan Huang"
                     /authority="Binghan Wang"
                     /note="[enrichment culture bacterial source]"
     rRNA            1..460
                     /product="16S ribosomal RNA"
BASE COUNT       82 a    138 c    131 g    109 t
ORIGIN      
        1 ctcagcgact tcgagtacaa ctggctttcg tggtgtgacg ggcggtgtgt acaaggcccg
       61 ggaacgtatt caccgcgtcg tgctgatacg cgattactag cgattcctcc ttcatggagt
      121 cgagttgcag actccaatct gaacttagac cggctttttg ggtttggctc tgcctcacgg
      181 cgtggcatcc ctttgtaccg gccattgtag cacgtgtgta gcccagggcg taaggggcat
      241 gatgacttga cgtcatcccc gccttcctcc ccgttgaccg gggcagttcc cctagagtgc
      301 ccagcatgac ctgatggcaa caaggggtga gggttgcgct cgttgcggga cttaacccaa
      361 catctcacga cacgagctga cgacagccat gcaccacctg tctccgcgct cccttgcggg
      421 cactcccttc tttcgaaggg attcgtggga tgtcaagccc
//
LOCUS       N2-18                    459 bp    DNA     linear       12-MAR-2018
DEFINITION  [Uncultured candidate division NC10 bacterium clone 16S ribosomal
            RNA gene, partial sequence].
ACCESSION   N2-18
VERSION
KEYWORDS    .
SOURCE      Uncultured candidate division NC10 bacterium clone
  ORGANISM  Uncultured candidate division NC10 bacterium clone
            Unclassified.
REFERENCE   1  (bases 1 to 459)
  AUTHORS   Wang,B., Huang,S., Zhang,L., Zhao,J., Liu,G., Hua,Y., Zhou,W. and
            Zhu,D.
  TITLE     Diversity of NC10 bacteria in rhizosphere and non-rhizosphere
            sediment of submerged Potamogeton crispus
  JOURNAL   Unpublished
REFERENCE   2  (bases 1 to 459)
  AUTHORS   Wang,B., Huang,S., Zhang,L., Zhao,J., Liu,G., Hua,Y., Zhou,W. and
            Zhu,D.
  TITLE     Direct Submission
  JOURNAL   Submitted (12-MAR-2018) Huazhong Agricultural University, College
            of Resources and Environment of Huazhong Agricultural University,
            No.1, Shizishan Street, Wuhan, Hubei 430070, People's Republic of
            China
COMMENT     Bankit Comment: ALT EMAIL:529064293@qq.com.
            Bankit Comment: TOTAL # OF SEQS:324.
            Bankit Comment: TOTAL # OF SETS:1.
            
            ##Assembly-Data-START##
            Sequencing Technology :: Sanger dideoxy sequencing
            ##Assembly-Data-END##
FEATURES             Location/Qualifiers
     source          1..459
                     /organism="Uncultured candidate division NC10 bacterium
                     clone"
                     /mol_type="genomic DNA"
                     /isolation_source="rhizosphere sediment of Potamogeton
                     crispus"
                     /clone="N2-18"
                     /country="China"
                     /collected_by="Shanshan Huang"
                     /authority="Binghan Wang"
                     /note="[enrichment culture bacterial source]"
     rRNA            1..459
                     /product="16S ribosomal RNA"
BASE COUNT       84 a    137 c    130 g    108 t
ORIGIN      
        1 ctcagcgact tcgagtacag caggctttcg tggtgtgacg ggcggtgtgt acaaggcccg
       61 ggaacgtatt caccgcgtca tgctgatacg cgattactag cgattcctcc ttcatggagt
      121 cgagtagcag actccaatct gaacttagac cggctttttg ggtttggctc tgcctcacgg
      181 tgttgcatcc cattgtaccg gccattgtag cacgtgtgta gcccagggcg taaggggcat
      241 gatgacttga cgtcatcccc gccttcctcc ccgttgaccg gggcagttcc cctagagtgc
      301 ccagcatgac ctgatggcaa caaggggtga gggttgcgct cgttgcggga cttaacccaa
      361 catctcacga cacgagctga cgacagccat gcaccacctg tctctgcgct cccttgcggg
      421 cactcctggc tttcaccagg ttcgtgggat gtcaagccc
//
LOCUS       N2-22                    459 bp    DNA     linear       12-MAR-2018
DEFINITION  [Uncultured candidate division NC10 bacterium clone 16S ribosomal
            RNA gene, partial sequence].
ACCESSION   N2-22
VERSION
KEYWORDS    .
SOURCE      Uncultured candidate division NC10 bacterium clone
  ORGANISM  Uncultured candidate division NC10 bacterium clone
            Unclassified.
REFERENCE   1  (bases 1 to 459)
  AUTHORS   Wang,B., Huang,S., Zhang,L., Zhao,J., Liu,G., Hua,Y., Zhou,W. and
            Zhu,D.
  TITLE     Diversity of NC10 bacteria in rhizosphere and non-rhizosphere
            sediment of submerged Potamogeton crispus
  JOURNAL   Unpublished
REFERENCE   2  (bases 1 to 459)
  AUTHORS   Wang,B., Huang,S., Zhang,L., Zhao,J., Liu,G., Hua,Y., Zhou,W. and
            Zhu,D.
  TITLE     Direct Submission
  JOURNAL   Submitted (12-MAR-2018) Huazhong Agricultural University, College
            of Resources and Environment of Huazhong Agricultural University,
            No.1, Shizishan Street, Wuhan, Hubei 430070, People's Republic of
            China
COMMENT     Bankit Comment: ALT EMAIL:529064293@qq.com.
            Bankit Comment: TOTAL # OF SEQS:324.
            Bankit Comment: TOTAL # OF SETS:1.
            
            ##Assembly-Data-START##
            Sequencing Technology :: Sanger dideoxy sequencing
            ##Assembly-Data-END##
FEATURES             Location/Qualifiers
     source          1..459
                     /organism="Uncultured candidate division NC10 bacterium
                     clone"
                     /mol_type="genomic DNA"
                     /isolation_source="rhizosphere sediment of Potamogeton
                     crispus"
                     /clone="N2-22"
                     /country="China"
                     /collected_by="Shanshan Huang"
                     /authority="Binghan Wang"
                     /note="[enrichment culture bacterial source]"
     rRNA            1..459
                     /product="16S ribosomal RNA"
BASE COUNT       80 a    140 c    132 g    107 t
ORIGIN      
        1 ctcagcgact tcgagtacag caggctttcg tggtgtgacg ggcggtgtgt acaaggcccg
       61 ggaacgtatt caccgcgtcg tgctgatacg cgattactag cgattcctcc tccatggagt
      121 cgagttgcag actccaatct gaacttagac cggctttttg ggtttggctc tgcctcacgg
      181 cgttgcatcc ctttgtaccg gccattgtag cacgtgtgta gcccagggcg taaggggcat
      241 gatgacttga cgtcatcccc gccttcctcc ccgttgaccg gggcagttcc cctagagtgc
      301 ccagcatgac ctgatggcaa caaggggtga gggttgcgct cgttgcggga cttaacccaa
      361 catctcacga cacgagctga cgacagccat gcaccacctg tctccgcgct cccttgcggg
      421 cactcctgcc tttcggcagg ttcgtgggat gtcaagccc
//
LOCUS       N2-26                    460 bp    DNA     linear       12-MAR-2018
DEFINITION  [Uncultured candidate division NC10 bacterium clone 16S ribosomal
            RNA gene, partial sequence].
ACCESSION   N2-26
VERSION
KEYWORDS    .
SOURCE      Uncultured candidate division NC10 bacterium clone
  ORGANISM  Uncultured candidate division NC10 bacterium clone
            Unclassified.
REFERENCE   1  (bases 1 to 460)
  AUTHORS   Wang,B., Huang,S., Zhang,L., Zhao,J., Liu,G., Hua,Y., Zhou,W. and
            Zhu,D.
  TITLE     Diversity of NC10 bacteria in rhizosphere and non-rhizosphere
            sediment of submerged Potamogeton crispus
  JOURNAL   Unpublished
REFERENCE   2  (bases 1 to 460)
  AUTHORS   Wang,B., Huang,S., Zhang,L., Zhao,J., Liu,G., Hua,Y., Zhou,W. and
            Zhu,D.
  TITLE     Direct Submission
  JOURNAL   Submitted (12-MAR-2018) Huazhong Agricultural University, College
            of Resources and Environment of Huazhong Agricultural University,
            No.1, Shizishan Street, Wuhan, Hubei 430070, People's Republic of
            China
COMMENT     Bankit Comment: ALT EMAIL:529064293@qq.com.
            Bankit Comment: TOTAL # OF SEQS:324.
            Bankit Comment: TOTAL # OF SETS:1.
            
            ##Assembly-Data-START##
            Sequencing Technology :: Sanger dideoxy sequencing
            ##Assembly-Data-END##
FEATURES             Location/Qualifiers
     source          1..460
                     /organism="Uncultured candidate division NC10 bacterium
                     clone"
                     /mol_type="genomic DNA"
                     /isolation_source="rhizosphere sediment of Potamogeton
                     crispus"
                     /clone="N2-26"
                     /country="China"
                     /collected_by="Shanshan Huang"
                     /authority="Binghan Wang"
                     /note="[enrichment culture bacterial source]"
     rRNA            1..460
                     /product="16S ribosomal RNA"
BASE COUNT       85 a    136 c    128 g    111 t
ORIGIN      
        1 ctcagcgact tcgagtacaa ctggctttcg tggtgtgacg ggcggtgtgt acaaggcccg
       61 ggaacgtatt caccgcgtcg tgctgatacg cgattactag cgattcctcc ttcatggagt
      121 cgagttgcag actccaatct gaacttagac cggctttttg ggtttagctc tacctcgcgg
      181 tgtggcatcc ctttgtaccg gccattgtag cacgtgtgta gcccaggacg taaggggcat
      241 gatgacttga cgtcatcccc gccttcctcc ccgttgaccg gggcagttcc tctagagtgc
      301 ccagcatgac ctgatggcaa caagaggtga gggttgcgct cgttgcggga cttaacccaa
      361 catctcacga cacgagctga cgacagccat gcaccacctg tctccgcgct cccttgcggg
      421 cactcccttc tttcgaaggg attcgtggga tgtcaagccc
//
LOCUS       N2-28                    460 bp    DNA     linear       12-MAR-2018
DEFINITION  [Uncultured candidate division NC10 bacterium clone 16S ribosomal
            RNA gene, partial sequence].
ACCESSION   N2-28
VERSION
KEYWORDS    .
SOURCE      Uncultured candidate division NC10 bacterium clone
  ORGANISM  Uncultured candidate division NC10 bacterium clone
            Unclassified.
REFERENCE   1  (bases 1 to 460)
  AUTHORS   Wang,B., Huang,S., Zhang,L., Zhao,J., Liu,G., Hua,Y., Zhou,W. and
            Zhu,D.
  TITLE     Diversity of NC10 bacteria in rhizosphere and non-rhizosphere
            sediment of submerged Potamogeton crispus
  JOURNAL   Unpublished
REFERENCE   2  (bases 1 to 460)
  AUTHORS   Wang,B., Huang,S., Zhang,L., Zhao,J., Liu,G., Hua,Y., Zhou,W. and
            Zhu,D.
  TITLE     Direct Submission
  JOURNAL   Submitted (12-MAR-2018) Huazhong Agricultural University, College
            of Resources and Environment of Huazhong Agricultural University,
            No.1, Shizishan Street, Wuhan, Hubei 430070, People's Republic of
            China
COMMENT     Bankit Comment: ALT EMAIL:529064293@qq.com.
            Bankit Comment: TOTAL # OF SEQS:324.
            Bankit Comment: TOTAL # OF SETS:1.
            
            ##Assembly-Data-START##
            Sequencing Technology :: Sanger dideoxy sequencing
            ##Assembly-Data-END##
FEATURES             Location/Qualifiers
     source          1..460
                     /organism="Uncultured candidate division NC10 bacterium
                     clone"
                     /mol_type="genomic DNA"
                     /isolation_source="rhizosphere sediment of Potamogeton
                     crispus"
                     /clone="N2-28"
                     /country="China"
                     /collected_by="Shanshan Huang"
                     /authority="Binghan Wang"
                     /note="[enrichment culture bacterial source]"
     rRNA            1..460
                     /product="16S ribosomal RNA"
BASE COUNT       84 a    136 c    130 g    110 t
ORIGIN      
        1 ctcagcgact tcgagtacaa cgggctttcg tggtgtgacg ggcggtgtgt acaaggcccg
       61 ggaacgtatt caccgcgtcg tgctgatacg cgattactag cgattcctcc ttcatggagt
      121 cgagttgcag actccaatct gaacttagac cggctttttg ggtttagctc tacctcgcgg
      181 tgtggcatcc ctttgtaccg gccattgtag cacgtgtgta gcccaggacg taaggggcat
      241 gatgacttga cgtcatcccc gccttcctcc ccgttgaccg gggcagttcc tctagagtgc
      301 ccagcatgac ctggtggcaa caagaggtga gggttgcgct cgttgcggga cttaacccaa
      361 catctcacga cacgagctga cgacagccat gcaccacctg tctccgcgct cccttgcggg
      421 cactcccttc tttcgaaggg attcgtggga tgtcaagccc
//
LOCUS       N2-29                    460 bp    DNA     linear       12-MAR-2018
DEFINITION  [Uncultured candidate division NC10 bacterium clone 16S ribosomal
            RNA gene, partial sequence].
ACCESSION   N2-29
VERSION
KEYWORDS    .
SOURCE      Uncultured candidate division NC10 bacterium clone
  ORGANISM  Uncultured candidate division NC10 bacterium clone
            Unclassified.
REFERENCE   1  (bases 1 to 460)
  AUTHORS   Wang,B., Huang,S., Zhang,L., Zhao,J., Liu,G., Hua,Y., Zhou,W. and
            Zhu,D.
  TITLE     Diversity of NC10 bacteria in rhizosphere and non-rhizosphere
            sediment of submerged Potamogeton crispus
  JOURNAL   Unpublished
REFERENCE   2  (bases 1 to 460)
  AUTHORS   Wang,B., Huang,S., Zhang,L., Zhao,J., Liu,G., Hua,Y., Zhou,W. and
            Zhu,D.
  TITLE     Direct Submission
  JOURNAL   Submitted (12-MAR-2018) Huazhong Agricultural University, College
            of Resources and Environment of Huazhong Agricultural University,
            No.1, Shizishan Street, Wuhan, Hubei 430070, People's Republic of
            China
COMMENT     Bankit Comment: ALT EMAIL:529064293@qq.com.
            Bankit Comment: TOTAL # OF SEQS:324.
            Bankit Comment: TOTAL # OF SETS:1.
            
            ##Assembly-Data-START##
            Sequencing Technology :: Sanger dideoxy sequencing
            ##Assembly-Data-END##
FEATURES             Location/Qualifiers
     source          1..460
                     /organism="Uncultured candidate division NC10 bacterium
                     clone"
                     /mol_type="genomic DNA"
                     /isolation_source="rhizosphere sediment of Potamogeton
                     crispus"
                     /clone="N2-29"
                     /country="China"
                     /collected_by="Shanshan Huang"
                     /authority="Binghan Wang"
                     /note="[enrichment culture bacterial source]"
     rRNA            1..460
                     /product="16S ribosomal RNA"
BASE COUNT       84 a    136 c    130 g    110 t
ORIGIN      
        1 ctcagcgact tcgagtacaa cgggctttcg tggtgtgacg ggcggtgtgt acaaggcccg
       61 ggaacgtatt caccgcgtcg tgctgatacg cgattactag cgattcctcc ttcatggagt
      121 cgagttgcag actccaatct gaacttagac cggctttttg ggtttagctc tacctcgcgg
      181 tgtggcatcc ctttgtaccg gccattgtag cacgtgtgta gcccaggacg taaggggcat
      241 gatgacttga cgtcatcccc gccttcctcc ccgttgaccg gggcagttcc tctagagtgc
      301 ccagcatgac ctggtggcaa caagaggtga gggttgcgct cgttgcggga cttaacccaa
      361 catctcacga cacgagctga cgacagccat gcaccacctg tctccgcgct cccttgcggg
      421 cactcccttc tttcgaaggg attcgtggga tgtcaagccc
//
LOCUS       N2-30                    460 bp    DNA     linear       12-MAR-2018
DEFINITION  [Uncultured candidate division NC10 bacterium clone 16S ribosomal
            RNA gene, partial sequence].
ACCESSION   N2-30
VERSION
KEYWORDS    .
SOURCE      Uncultured candidate division NC10 bacterium clone
  ORGANISM  Uncultured candidate division NC10 bacterium clone
            Unclassified.
REFERENCE   1  (bases 1 to 460)
  AUTHORS   Wang,B., Huang,S., Zhang,L., Zhao,J., Liu,G., Hua,Y., Zhou,W. and
            Zhu,D.
  TITLE     Diversity of NC10 bacteria in rhizosphere and non-rhizosphere
            sediment of submerged Potamogeton crispus
  JOURNAL   Unpublished
REFERENCE   2  (bases 1 to 460)
  AUTHORS   Wang,B., Huang,S., Zhang,L., Zhao,J., Liu,G., Hua,Y., Zhou,W. and
            Zhu,D.
  TITLE     Direct Submission
  JOURNAL   Submitted (12-MAR-2018) Huazhong Agricultural University, College
            of Resources and Environment of Huazhong Agricultural University,
            No.1, Shizishan Street, Wuhan, Hubei 430070, People's Republic of
            China
COMMENT     Bankit Comment: ALT EMAIL:529064293@qq.com.
            Bankit Comment: TOTAL # OF SEQS:324.
            Bankit Comment: TOTAL # OF SETS:1.
            
            ##Assembly-Data-START##
            Sequencing Technology :: Sanger dideoxy sequencing
            ##Assembly-Data-END##
FEATURES             Location/Qualifiers
     source          1..460
                     /organism="Uncultured candidate division NC10 bacterium
                     clone"
                     /mol_type="genomic DNA"
                     /isolation_source="rhizosphere sediment of Potamogeton
                     crispus"
                     /clone="N2-30"
                     /country="China"
                     /collected_by="Shanshan Huang"
                     /authority="Binghan Wang"
                     /note="[enrichment culture bacterial source]"
     rRNA            1..460
                     /product="16S ribosomal RNA"
BASE COUNT       84 a    136 c    130 g    110 t
ORIGIN      
        1 ctcagcgact tcgagtacag cgggctttcg tggtgtgacg ggcggtgtgt acaaggcccg
       61 ggaacgtatt caccgcgtcg tgctgatacg cgattactag cgattcctcc ttcatggagt
      121 cgagttgcag actccaatct gaacttagac cggctttttg ggtttagctc tacctcgcgg
      181 tgtggcatcc ctttgtaccg gccattgtag cacgtgtgta gcccaggacg taaggggcat
      241 gatgacttga cgtcatcccc gccttcctcc ccgttgaccg gggcagttcc tctagagtgc
      301 ccagcatgac ctgatggcaa caagaggtga gggttgcgct cgttgcggga cttaacccaa
      361 catctcacga cacgagctga cgacagccat gcaccacctg tctccgcgct cccttgcggg
      421 cactcccttc tttcgaaggg attcgtggga tgtcaagccc
//
LOCUS       N2-32                    460 bp    DNA     linear       12-MAR-2018
DEFINITION  [Uncultured candidate division NC10 bacterium clone 16S ribosomal
            RNA gene, partial sequence].
ACCESSION   N2-32
VERSION
KEYWORDS    .
SOURCE      Uncultured candidate division NC10 bacterium clone
  ORGANISM  Uncultured candidate division NC10 bacterium clone
            Unclassified.
REFERENCE   1  (bases 1 to 460)
  AUTHORS   Wang,B., Huang,S., Zhang,L., Zhao,J., Liu,G., Hua,Y., Zhou,W. and
            Zhu,D.
  TITLE     Diversity of NC10 bacteria in rhizosphere and non-rhizosphere
            sediment of submerged Potamogeton crispus
  JOURNAL   Unpublished
REFERENCE   2  (bases 1 to 460)
  AUTHORS   Wang,B., Huang,S., Zhang,L., Zhao,J., Liu,G., Hua,Y., Zhou,W. and
            Zhu,D.
  TITLE     Direct Submission
  JOURNAL   Submitted (12-MAR-2018) Huazhong Agricultural University, College
            of Resources and Environment of Huazhong Agricultural University,
            No.1, Shizishan Street, Wuhan, Hubei 430070, People's Republic of
            China
COMMENT     Bankit Comment: ALT EMAIL:529064293@qq.com.
            Bankit Comment: TOTAL # OF SEQS:324.
            Bankit Comment: TOTAL # OF SETS:1.
            
            ##Assembly-Data-START##
            Sequencing Technology :: Sanger dideoxy sequencing
            ##Assembly-Data-END##
FEATURES             Location/Qualifiers
     source          1..460
                     /organism="Uncultured candidate division NC10 bacterium
                     clone"
                     /mol_type="genomic DNA"
                     /isolation_source="rhizosphere sediment of Potamogeton
                     crispus"
                     /clone="N2-32"
                     /country="China"
                     /collected_by="Shanshan Huang"
                     /authority="Binghan Wang"
                     /note="[enrichment culture bacterial source]"
     rRNA            1..460
                     /product="16S ribosomal RNA"
BASE COUNT       80 a    142 c    131 g    107 t
ORIGIN      
        1 ctcagcgact tcgagtacaa ctggctttcg tggtgtgacg ggcggtgtgt acaaggcccg
       61 ggaacgtatt caccgcgtcg tgctgatacg cgattactag cgattcctcc ttcatggagt
      121 cgagttgcag actccaatct gaacttagac cggctttttg ggtttagctc cacctcacgg
      181 tcttgcatcc ctctgtaccg gccattgtag cacgtgtgta gcccaggacg taaggggcat
      241 gatgacttga cgtcgtcccc gccttcctcc ccgttgaccg gggcagttcc cctagagtgc
      301 ccagcgtgac ctggtggcaa caaggggtga gggttgcgct cgttgcggga cttaacccaa
      361 catctcacga cacgagctga cgacagccat gcaccacctg tctccgcgct cccttgcggg
      421 cactcccgcc tttcggcggg attcgtggga tgtcaagccc
//
LOCUS       N2-35                    459 bp    DNA     linear       12-MAR-2018
DEFINITION  [Uncultured candidate division NC10 bacterium clone 16S ribosomal
            RNA gene, partial sequence].
ACCESSION   N2-35
VERSION
KEYWORDS    .
SOURCE      Uncultured candidate division NC10 bacterium clone
  ORGANISM  Uncultured candidate division NC10 bacterium clone
            Unclassified.
REFERENCE   1  (bases 1 to 459)
  AUTHORS   Wang,B., Huang,S., Zhang,L., Zhao,J., Liu,G., Hua,Y., Zhou,W. and
            Zhu,D.
  TITLE     Diversity of NC10 bacteria in rhizosphere and non-rhizosphere
            sediment of submerged Potamogeton crispus
  JOURNAL   Unpublished
REFERENCE   2  (bases 1 to 459)
  AUTHORS   Wang,B., Huang,S., Zhang,L., Zhao,J., Liu,G., Hua,Y., Zhou,W. and
            Zhu,D.
  TITLE     Direct Submission
  JOURNAL   Submitted (12-MAR-2018) Huazhong Agricultural University, College
            of Resources and Environment of Huazhong Agricultural University,
            No.1, Shizishan Street, Wuhan, Hubei 430070, People's Republic of
            China
COMMENT     Bankit Comment: ALT EMAIL:529064293@qq.com.
            Bankit Comment: TOTAL # OF SEQS:324.
            Bankit Comment: TOTAL # OF SETS:1.
            
            ##Assembly-Data-START##
            Sequencing Technology :: Sanger dideoxy sequencing
            ##Assembly-Data-END##
FEATURES             Location/Qualifiers
     source          1..459
                     /organism="Uncultured candidate division NC10 bacterium
                     clone"
                     /mol_type="genomic DNA"
                     /isolation_source="rhizosphere sediment of Potamogeton
                     crispus"
                     /clone="N2-35"
                     /country="China"
                     /collected_by="Shanshan Huang"
                     /authority="Binghan Wang"
                     /note="[enrichment culture bacterial source]"
     rRNA            1..459
                     /product="16S ribosomal RNA"
BASE COUNT       80 a    140 c    132 g    107 t
ORIGIN      
        1 ctcagcgact tcgagtacag caggctttcg tggtgtgacg ggcggtgtgt acaaggcccg
       61 ggaacgtatt caccgcgtcg tgctgatacg cgattactag cgattcctcc ttcatggagt
      121 cgagttgcag actccaatct gaacttagac cggctttttg ggtttggctc tgcctcacgg
      181 cgttgcatcc ctttgcaccg gccattgtag cacgtgtgta gcccagggcg taaggggcat
      241 gatgacttga cgtcatcccc gccttcctcc ccgttgaccg gggcagttcc cctagagtgc
      301 ccagcatgac ctgatggcaa caaggggtga gggttgcgct cgttgcggga cttaacccaa
      361 catctcacga cacgagctga cgacagccat gcaccacctg tctccgcgct cccttgcggg
      421 cactcctgcc tttcggcagg ttcgtgggat gtcaagccc
//
LOCUS       N2-37                    460 bp    DNA     linear       12-MAR-2018
DEFINITION  [Uncultured candidate division NC10 bacterium clone 16S ribosomal
            RNA gene, partial sequence].
ACCESSION   N2-37
VERSION
KEYWORDS    .
SOURCE      Uncultured candidate division NC10 bacterium clone
  ORGANISM  Uncultured candidate division NC10 bacterium clone
            Unclassified.
REFERENCE   1  (bases 1 to 460)
  AUTHORS   Wang,B., Huang,S., Zhang,L., Zhao,J., Liu,G., Hua,Y., Zhou,W. and
            Zhu,D.
  TITLE     Diversity of NC10 bacteria in rhizosphere and non-rhizosphere
            sediment of submerged Potamogeton crispus
  JOURNAL   Unpublished
REFERENCE   2  (bases 1 to 460)
  AUTHORS   Wang,B., Huang,S., Zhang,L., Zhao,J., Liu,G., Hua,Y., Zhou,W. and
            Zhu,D.
  TITLE     Direct Submission
  JOURNAL   Submitted (12-MAR-2018) Huazhong Agricultural University, College
            of Resources and Environment of Huazhong Agricultural University,
            No.1, Shizishan Street, Wuhan, Hubei 430070, People's Republic of
            China
COMMENT     Bankit Comment: ALT EMAIL:529064293@qq.com.
            Bankit Comment: TOTAL # OF SEQS:324.
            Bankit Comment: TOTAL # OF SETS:1.
            
            ##Assembly-Data-START##
            Sequencing Technology :: Sanger dideoxy sequencing
            ##Assembly-Data-END##
FEATURES             Location/Qualifiers
     source          1..460
                     /organism="Uncultured candidate division NC10 bacterium
                     clone"
                     /mol_type="genomic DNA"
                     /isolation_source="rhizosphere sediment of Potamogeton
                     crispus"
                     /clone="N2-37"
                     /country="China"
                     /collected_by="Shanshan Huang"
                     /authority="Binghan Wang"
                     /note="[enrichment culture bacterial source]"
     rRNA            1..460
                     /product="16S ribosomal RNA"
BASE COUNT       84 a    136 c    130 g    110 t
ORIGIN      
        1 ctcagcgact tcgagtacaa cgggctttcg tggtgtgacg ggcggtgtgt acaaggcccg
       61 ggaacgtatt caccgcgtcg tgctgatacg cgattactag cgattcctcc ttcatggagt
      121 cgagttgcag actccaatct gaacttagac cggctttttg ggtttagctc tacctcgcgg
      181 tgtggcatcc ctttgtaccg gccattgtag cacgtgtgta gcccaggacg taaggggcat
      241 gatgacttga cgtcatcccc gccttcctcc ccgttgaccg gggcagttcc tctagagtgc
      301 ccagcatgac ctggtggcaa caagaggtga gggttgcgct cgttgcggga cttaacccaa
      361 catctcacga cacgagctga cgacagccat gcaccacctg tctccgcgct cccttgcggg
      421 cactcccttc tttcgaaggg attcgtggga tgtcaagccc
//
LOCUS       N2-38                    460 bp    DNA     linear       12-MAR-2018
DEFINITION  [Uncultured candidate division NC10 bacterium clone 16S ribosomal
            RNA gene, partial sequence].
ACCESSION   N2-38
VERSION
KEYWORDS    .
SOURCE      Uncultured candidate division NC10 bacterium clone
  ORGANISM  Uncultured candidate division NC10 bacterium clone
            Unclassified.
REFERENCE   1  (bases 1 to 460)
  AUTHORS   Wang,B., Huang,S., Zhang,L., Zhao,J., Liu,G., Hua,Y., Zhou,W. and
            Zhu,D.
  TITLE     Diversity of NC10 bacteria in rhizosphere and non-rhizosphere
            sediment of submerged Potamogeton crispus
  JOURNAL   Unpublished
REFERENCE   2  (bases 1 to 460)
  AUTHORS   Wang,B., Huang,S., Zhang,L., Zhao,J., Liu,G., Hua,Y., Zhou,W. and
            Zhu,D.
  TITLE     Direct Submission
  JOURNAL   Submitted (12-MAR-2018) Huazhong Agricultural University, College
            of Resources and Environment of Huazhong Agricultural University,
            No.1, Shizishan Street, Wuhan, Hubei 430070, People's Republic of
            China
COMMENT     Bankit Comment: ALT EMAIL:529064293@qq.com.
            Bankit Comment: TOTAL # OF SEQS:324.
            Bankit Comment: TOTAL # OF SETS:1.
            
            ##Assembly-Data-START##
            Sequencing Technology :: Sanger dideoxy sequencing
            ##Assembly-Data-END##
FEATURES             Location/Qualifiers
     source          1..460
                     /organism="Uncultured candidate division NC10 bacterium
                     clone"
                     /mol_type="genomic DNA"
                     /isolation_source="rhizosphere sediment of Potamogeton
                     crispus"
                     /clone="N2-38"
                     /country="China"
                     /collected_by="Shanshan Huang"
                     /authority="Binghan Wang"
                     /note="[enrichment culture bacterial source]"
     rRNA            1..460
                     /product="16S ribosomal RNA"
BASE COUNT       84 a    136 c    130 g    110 t
ORIGIN      
        1 ctcagcgact tcgagtacaa cgggctttcg tggtgtgacg ggcggtgtgt acaaggcccg
       61 ggaacgtatt caccgcgtcg tgctgatacg cgattactag cgattcctcc ttcatggagt
      121 cgagttgcag actccaatct gaacttagac cggctttttg ggtttagctc tacctcgcgg
      181 tgtggcatcc ctttgtaccg gccattgtag cacgtgtgta gcccaggacg taaggggcat
      241 gatgacttga cgtcatcccc gccttcctcc ccgttgaccg gggcagttcc tctagagtgc
      301 ccagcatgac ctggtggcaa caagaggtga gggttgcgct cgttgcggga cttaacccaa
      361 catctcacga cacgagctga cgacagccat gcaccacctg tctccgcgct cccttgcggg
      421 cactcccttc tttcgaaggg attcgtggga tgtcaagccc
//
LOCUS       N2-41                    460 bp    DNA     linear       12-MAR-2018
DEFINITION  [Uncultured candidate division NC10 bacterium clone 16S ribosomal
            RNA gene, partial sequence].
ACCESSION   N2-41
VERSION
KEYWORDS    .
SOURCE      Uncultured candidate division NC10 bacterium clone
  ORGANISM  Uncultured candidate division NC10 bacterium clone
            Unclassified.
REFERENCE   1  (bases 1 to 460)
  AUTHORS   Wang,B., Huang,S., Zhang,L., Zhao,J., Liu,G., Hua,Y., Zhou,W. and
            Zhu,D.
  TITLE     Diversity of NC10 bacteria in rhizosphere and non-rhizosphere
            sediment of submerged Potamogeton crispus
  JOURNAL   Unpublished
REFERENCE   2  (bases 1 to 460)
  AUTHORS   Wang,B., Huang,S., Zhang,L., Zhao,J., Liu,G., Hua,Y., Zhou,W. and
            Zhu,D.
  TITLE     Direct Submission
  JOURNAL   Submitted (12-MAR-2018) Huazhong Agricultural University, College
            of Resources and Environment of Huazhong Agricultural University,
            No.1, Shizishan Street, Wuhan, Hubei 430070, People's Republic of
            China
COMMENT     Bankit Comment: ALT EMAIL:529064293@qq.com.
            Bankit Comment: TOTAL # OF SEQS:324.
            Bankit Comment: TOTAL # OF SETS:1.
            
            ##Assembly-Data-START##
            Sequencing Technology :: Sanger dideoxy sequencing
            ##Assembly-Data-END##
FEATURES             Location/Qualifiers
     source          1..460
                     /organism="Uncultured candidate division NC10 bacterium
                     clone"
                     /mol_type="genomic DNA"
                     /isolation_source="rhizosphere sediment of Potamogeton
                     crispus"
                     /clone="N2-41"
                     /country="China"
                     /collected_by="Shanshan Huang"
                     /authority="Binghan Wang"
                     /note="[enrichment culture bacterial source]"
     rRNA            1..460
                     /product="16S ribosomal RNA"
BASE COUNT       84 a    136 c    130 g    110 t
ORIGIN      
        1 ctcagcgact tcgagtacaa cgggctttcg tggtgtgacg ggcggtgtgt acaaggcccg
       61 ggaacgtatt caccgcgtcg tgctgatacg cgattactag cgattcctcc ttcatggagt
      121 cgagttgcag actccaatct gaacttagac cggctttttg ggtttagctc tacctcgcgg
      181 tgtggcatcc ctttgtaccg gccattgtag cacgtgtgta gcccaggacg taaggggcat
      241 gatgacttga cgtcatcccc gccttcctcc ccgttgaccg gggcagttcc tctagagtgc
      301 ccagcatgac ctggtggcaa caagaggtga gggttgcgct cgttgcggga cttaacccaa
      361 catctcacga cacgagctga cgacagccat gcaccacctg tctccgcgct cccttgcggg
      421 cactcccttc tttcgaaggg attcgtggga tgtcaagccc
//
LOCUS       N2-42                    460 bp    DNA     linear       12-MAR-2018
DEFINITION  [Uncultured candidate division NC10 bacterium clone 16S ribosomal
            RNA gene, partial sequence].
ACCESSION   N2-42
VERSION
KEYWORDS    .
SOURCE      Uncultured candidate division NC10 bacterium clone
  ORGANISM  Uncultured candidate division NC10 bacterium clone
            Unclassified.
REFERENCE   1  (bases 1 to 460)
  AUTHORS   Wang,B., Huang,S., Zhang,L., Zhao,J., Liu,G., Hua,Y., Zhou,W. and
            Zhu,D.
  TITLE     Diversity of NC10 bacteria in rhizosphere and non-rhizosphere
            sediment of submerged Potamogeton crispus
  JOURNAL   Unpublished
REFERENCE   2  (bases 1 to 460)
  AUTHORS   Wang,B., Huang,S., Zhang,L., Zhao,J., Liu,G., Hua,Y., Zhou,W. and
            Zhu,D.
  TITLE     Direct Submission
  JOURNAL   Submitted (12-MAR-2018) Huazhong Agricultural University, College
            of Resources and Environment of Huazhong Agricultural University,
            No.1, Shizishan Street, Wuhan, Hubei 430070, People's Republic of
            China
COMMENT     Bankit Comment: ALT EMAIL:529064293@qq.com.
            Bankit Comment: TOTAL # OF SEQS:324.
            Bankit Comment: TOTAL # OF SETS:1.
            
            ##Assembly-Data-START##
            Sequencing Technology :: Sanger dideoxy sequencing
            ##Assembly-Data-END##
FEATURES             Location/Qualifiers
     source          1..460
                     /organism="Uncultured candidate division NC10 bacterium
                     clone"
                     /mol_type="genomic DNA"
                     /isolation_source="rhizosphere sediment of Potamogeton
                     crispus"
                     /clone="N2-42"
                     /country="China"
                     /collected_by="Shanshan Huang"
                     /authority="Binghan Wang"
                     /note="[enrichment culture bacterial source]"
     rRNA            1..460
                     /product="16S ribosomal RNA"
BASE COUNT       84 a    136 c    130 g    110 t
ORIGIN      
        1 ctcagcgact tcgagtacaa cgggctttcg tggtgtgacg ggcggtgtgt acaaggcccg
       61 ggaacgtatt caccgcgtcg tgctgatacg cgattactag cgattcctcc ttcatggagt
      121 cgagttgcag actccaatct gaacttagac cggctttttg ggtttagctc tacctcgcgg
      181 tgtggcatcc ctttgtaccg gccattgtag cacgtgtgta gcccaggacg taaggggcat
      241 gatgacttga cgtcatcccc gccttcctcc ccgttgaccg gggcagttcc tctagagtgc
      301 ccagcatgac ctggtggcaa caagaggtga gggttgcgct cgttgcggga cttaacccaa
      361 catctcacga cacgagctga cgacagccat gcaccacctg tctccgcgct cccttgcggg
      421 cactcccttc tttcgaaggg attcgtggga tgtcaagccc
//
LOCUS       N2-43                    460 bp    DNA     linear       12-MAR-2018
DEFINITION  [Uncultured candidate division NC10 bacterium clone 16S ribosomal
            RNA gene, partial sequence].
ACCESSION   N2-43
VERSION
KEYWORDS    .
SOURCE      Uncultured candidate division NC10 bacterium clone
  ORGANISM  Uncultured candidate division NC10 bacterium clone
            Unclassified.
REFERENCE   1  (bases 1 to 460)
  AUTHORS   Wang,B., Huang,S., Zhang,L., Zhao,J., Liu,G., Hua,Y., Zhou,W. and
            Zhu,D.
  TITLE     Diversity of NC10 bacteria in rhizosphere and non-rhizosphere
            sediment of submerged Potamogeton crispus
  JOURNAL   Unpublished
REFERENCE   2  (bases 1 to 460)
  AUTHORS   Wang,B., Huang,S., Zhang,L., Zhao,J., Liu,G., Hua,Y., Zhou,W. and
            Zhu,D.
  TITLE     Direct Submission
  JOURNAL   Submitted (12-MAR-2018) Huazhong Agricultural University, College
            of Resources and Environment of Huazhong Agricultural University,
            No.1, Shizishan Street, Wuhan, Hubei 430070, People's Republic of
            China
COMMENT     Bankit Comment: ALT EMAIL:529064293@qq.com.
            Bankit Comment: TOTAL # OF SEQS:324.
            Bankit Comment: TOTAL # OF SETS:1.
            
            ##Assembly-Data-START##
            Sequencing Technology :: Sanger dideoxy sequencing
            ##Assembly-Data-END##
FEATURES             Location/Qualifiers
     source          1..460
                     /organism="Uncultured candidate division NC10 bacterium
                     clone"
                     /mol_type="genomic DNA"
                     /isolation_source="rhizosphere sediment of Potamogeton
                     crispus"
                     /clone="N2-43"
                     /country="China"
                     /collected_by="Shanshan Huang"
                     /authority="Binghan Wang"
                     /note="[enrichment culture bacterial source]"
     rRNA            1..460
                     /product="16S ribosomal RNA"
BASE COUNT       83 a    136 c    131 g    110 t
ORIGIN      
        1 ctcagcgact tcgagtacaa cgggctttcg tggtgtgacg ggcggtgtgt acaaggcccg
       61 ggaacgtatt caccgcgtcg tgctgatacg cgattactag cgattcctcc ttcatggagt
      121 cgagttgcag actccaatct gaacttagac cggctttttg ggtttagctc tacctcgcgg
      181 tgtggcatcc ctttgtaccg gccattgtag cacgtgtgta gcccaggacg taaggggcat
      241 gatgacttga cgtcatcccc gccttcctcc ccgttgaccg gggcagttcc tctagagtgc
      301 ccagcatgac ctggtggcaa caagaggtga gggttgcgct cgttgcggga cttaacccaa
      361 catctcacga cacgagctga cgacagccat gcaccacctg tctccgcgct cccttgcggg
      421 cactcccttc tttcgaaggg gttcgtggga tgtcaagccc
//
LOCUS       N2-45                    460 bp    DNA     linear       12-MAR-2018
DEFINITION  [Uncultured candidate division NC10 bacterium clone 16S ribosomal
            RNA gene, partial sequence].
ACCESSION   N2-45
VERSION
KEYWORDS    .
SOURCE      Uncultured candidate division NC10 bacterium clone
  ORGANISM  Uncultured candidate division NC10 bacterium clone
            Unclassified.
REFERENCE   1  (bases 1 to 460)
  AUTHORS   Wang,B., Huang,S., Zhang,L., Zhao,J., Liu,G., Hua,Y., Zhou,W. and
            Zhu,D.
  TITLE     Diversity of NC10 bacteria in rhizosphere and non-rhizosphere
            sediment of submerged Potamogeton crispus
  JOURNAL   Unpublished
REFERENCE   2  (bases 1 to 460)
  AUTHORS   Wang,B., Huang,S., Zhang,L., Zhao,J., Liu,G., Hua,Y., Zhou,W. and
            Zhu,D.
  TITLE     Direct Submission
  JOURNAL   Submitted (12-MAR-2018) Huazhong Agricultural University, College
            of Resources and Environment of Huazhong Agricultural University,
            No.1, Shizishan Street, Wuhan, Hubei 430070, People's Republic of
            China
COMMENT     Bankit Comment: ALT EMAIL:529064293@qq.com.
            Bankit Comment: TOTAL # OF SEQS:324.
            Bankit Comment: TOTAL # OF SETS:1.
            
            ##Assembly-Data-START##
            Sequencing Technology :: Sanger dideoxy sequencing
            ##Assembly-Data-END##
FEATURES             Location/Qualifiers
     source          1..460
                     /organism="Uncultured candidate division NC10 bacterium
                     clone"
                     /mol_type="genomic DNA"
                     /isolation_source="rhizosphere sediment of Potamogeton
                     crispus"
                     /clone="N2-45"
                     /country="China"
                     /collected_by="Shanshan Huang"
                     /authority="Binghan Wang"
                     /note="[enrichment culture bacterial source]"
     rRNA            1..460
                     /product="16S ribosomal RNA"
BASE COUNT       83 a    137 c    131 g    109 t
ORIGIN      
        1 ctcagcgact tcgagtacaa cgggctttcg tggtgtgacg ggcggtgtgt acaaggcccg
       61 ggaacgtatt caccgcgtcg tgctgatacg cgattactag cgattcctcc ttcatggagt
      121 cgagttgcag actccaatct gaacttagac cggctttttg ggtttagctc tacctcgcgg
      181 tgtggcatcc ctttgtaccg gccattgtag cacgtgtgta gcccaggacg taaggggcat
      241 gatgacttga cgtcatcccc gccttcctcc ccgttgaccg gggcagttcc cctagagtgc
      301 ccagcatgac ctggtggcaa caaggggtga gggttgcgct cgttgcggga cttaacccaa
      361 catctcacga cacgagctga cgacagccat gcaccacctg tctccgcgct cccttgcggg
      421 cacctcttcc tttcggaaga gttcgtggga tgtcaagccc
//
LOCUS       N2-47                    460 bp    DNA     linear       12-MAR-2018
DEFINITION  [Uncultured candidate division NC10 bacterium clone 16S ribosomal
            RNA gene, partial sequence].
ACCESSION   N2-47
VERSION
KEYWORDS    .
SOURCE      Uncultured candidate division NC10 bacterium clone
  ORGANISM  Uncultured candidate division NC10 bacterium clone
            Unclassified.
REFERENCE   1  (bases 1 to 460)
  AUTHORS   Wang,B., Huang,S., Zhang,L., Zhao,J., Liu,G., Hua,Y., Zhou,W. and
            Zhu,D.
  TITLE     Diversity of NC10 bacteria in rhizosphere and non-rhizosphere
            sediment of submerged Potamogeton crispus
  JOURNAL   Unpublished
REFERENCE   2  (bases 1 to 460)
  AUTHORS   Wang,B., Huang,S., Zhang,L., Zhao,J., Liu,G., Hua,Y., Zhou,W. and
            Zhu,D.
  TITLE     Direct Submission
  JOURNAL   Submitted (12-MAR-2018) Huazhong Agricultural University, College
            of Resources and Environment of Huazhong Agricultural University,
            No.1, Shizishan Street, Wuhan, Hubei 430070, People's Republic of
            China
COMMENT     Bankit Comment: ALT EMAIL:529064293@qq.com.
            Bankit Comment: TOTAL # OF SEQS:324.
            Bankit Comment: TOTAL # OF SETS:1.
            
            ##Assembly-Data-START##
            Sequencing Technology :: Sanger dideoxy sequencing
            ##Assembly-Data-END##
FEATURES             Location/Qualifiers
     source          1..460
                     /organism="Uncultured candidate division NC10 bacterium
                     clone"
                     /mol_type="genomic DNA"
                     /isolation_source="rhizosphere sediment of Potamogeton
                     crispus"
                     /clone="N2-47"
                     /country="China"
                     /collected_by="Shanshan Huang"
                     /authority="Binghan Wang"
                     /note="[enrichment culture bacterial source]"
     rRNA            1..460
                     /product="16S ribosomal RNA"
BASE COUNT       81 a    143 c    130 g    106 t
ORIGIN      
        1 ctcagcgact tcgagtacaa ctggctttcg tggtgtgacg ggcggtgtgt acaaggcccg
       61 ggaacgtatt caccgcgccg tgctgatgcg cgattactag cgattcctcc ttcatggagt
      121 cgagttgcag actccaatct gaacttagac cggctttttg ggtttagctc aacctcgcgg
      181 tcttgcatcc ctttgtaccg gccattgtag cacgtgtgta gcccaggacg taaggggcat
      241 gatgacttga cgtcgtcccc accttcctcc ccgttgaccg gggcagttcc cctagagtgc
      301 ccagcctgac ctgatggcaa caaggggtga gggttgcgct cgttgcggga cttaacccaa
      361 catctcacga cacgagctga cgacagccat gcaccacctg tctccgcgct cccttgcggg
      421 cacccccgcc tttcggcggg attcgtggga tgtcaagccc
//
LOCUS       N2-48                    460 bp    DNA     linear       12-MAR-2018
DEFINITION  [Uncultured candidate division NC10 bacterium clone 16S ribosomal
            RNA gene, partial sequence].
ACCESSION   N2-48
VERSION
KEYWORDS    .
SOURCE      Uncultured candidate division NC10 bacterium clone
  ORGANISM  Uncultured candidate division NC10 bacterium clone
            Unclassified.
REFERENCE   1  (bases 1 to 460)
  AUTHORS   Wang,B., Huang,S., Zhang,L., Zhao,J., Liu,G., Hua,Y., Zhou,W. and
            Zhu,D.
  TITLE     Diversity of NC10 bacteria in rhizosphere and non-rhizosphere
            sediment of submerged Potamogeton crispus
  JOURNAL   Unpublished
REFERENCE   2  (bases 1 to 460)
  AUTHORS   Wang,B., Huang,S., Zhang,L., Zhao,J., Liu,G., Hua,Y., Zhou,W. and
            Zhu,D.
  TITLE     Direct Submission
  JOURNAL   Submitted (12-MAR-2018) Huazhong Agricultural University, College
            of Resources and Environment of Huazhong Agricultural University,
            No.1, Shizishan Street, Wuhan, Hubei 430070, People's Republic of
            China
COMMENT     Bankit Comment: ALT EMAIL:529064293@qq.com.
            Bankit Comment: TOTAL # OF SEQS:324.
            Bankit Comment: TOTAL # OF SETS:1.
            
            ##Assembly-Data-START##
            Sequencing Technology :: Sanger dideoxy sequencing
            ##Assembly-Data-END##
FEATURES             Location/Qualifiers
     source          1..460
                     /organism="Uncultured candidate division NC10 bacterium
                     clone"
                     /mol_type="genomic DNA"
                     /isolation_source="rhizosphere sediment of Potamogeton
                     crispus"
                     /clone="N2-48"
                     /country="China"
                     /collected_by="Shanshan Huang"
                     /authority="Binghan Wang"
                     /note="[enrichment culture bacterial source]"
     rRNA            1..460
                     /product="16S ribosomal RNA"
BASE COUNT       84 a    136 c    129 g    111 t
ORIGIN      
        1 ctcagcgact tcgagtacaa ctggctttcg tggtgtgacg ggcggtgtgt acaaggcccg
       61 ggaacgtatt caccgcgtcg tgctgatacg cgattactag cgattcctcc ttcatggagt
      121 cgagttgcag actccaatct gaacttagac cggctttttg ggtttagctc tacctcgcgg
      181 tgtggcatcc ctttgtaccg gccattgtag cacgtgtgta gcccaggacg taaggggcat
      241 gatgacttga cgtcatcccc gccttcctcc ccgttgaccg gggcagttcc tctagagtgc
      301 ccagcatgac ctggtggcaa caagaggtga gggttgcgct cgttgcggga cttaacccaa
      361 catctcacga cacgagctga cgacagccat gcaccacctg tctccgcgct cccttgcggg
      421 cactcccttc tttcgaaggg attcgtggga tgtcaagccc
//
LOCUS       N2-8                     459 bp    DNA     linear       12-MAR-2018
DEFINITION  [Uncultured candidate division NC10 bacterium clone 16S ribosomal
            RNA gene, partial sequence].
ACCESSION   N2-8
VERSION
KEYWORDS    .
SOURCE      Uncultured candidate division NC10 bacterium clone
  ORGANISM  Uncultured candidate division NC10 bacterium clone
            Unclassified.
REFERENCE   1  (bases 1 to 459)
  AUTHORS   Wang,B., Huang,S., Zhang,L., Zhao,J., Liu,G., Hua,Y., Zhou,W. and
            Zhu,D.
  TITLE     Diversity of NC10 bacteria in rhizosphere and non-rhizosphere
            sediment of submerged Potamogeton crispus
  JOURNAL   Unpublished
REFERENCE   2  (bases 1 to 459)
  AUTHORS   Wang,B., Huang,S., Zhang,L., Zhao,J., Liu,G., Hua,Y., Zhou,W. and
            Zhu,D.
  TITLE     Direct Submission
  JOURNAL   Submitted (12-MAR-2018) Huazhong Agricultural University, College
            of Resources and Environment of Huazhong Agricultural University,
            No.1, Shizishan Street, Wuhan, Hubei 430070, People's Republic of
            China
COMMENT     Bankit Comment: ALT EMAIL:529064293@qq.com.
            Bankit Comment: TOTAL # OF SEQS:324.
            Bankit Comment: TOTAL # OF SETS:1.
            
            ##Assembly-Data-START##
            Sequencing Technology :: Sanger dideoxy sequencing
            ##Assembly-Data-END##
FEATURES             Location/Qualifiers
     source          1..459
                     /organism="Uncultured candidate division NC10 bacterium
                     clone"
                     /mol_type="genomic DNA"
                     /isolation_source="rhizosphere sediment of Potamogeton
                     crispus"
                     /clone="N2-8"
                     /country="China"
                     /collected_by="Shanshan Huang"
                     /authority="Binghan Wang"
                     /note="[enrichment culture bacterial source]"
     rRNA            1..459
                     /product="16S ribosomal RNA"
BASE COUNT       81 a    137 c    131 g    110 t
ORIGIN      
        1 ctcagcgact tcgagtacag caggctttcg tggtgtgacg ggcggtgtgt acaaggcccg
       61 ggaacgtatt caccgcgtcg tgatgatacg cgattactag cgattcctcc ttcatggagt
      121 cgagttgcag actccaatct gaacttagac cggctttttg ggtttggctc tgcctcacgg
      181 cgttgcatcc ctttgtaccg gccattgtag cacgtgtgta gcccagggcg taagtggtat
      241 gatgacttga cgtcatcccc gccttcctcc ccgttgaccg gggcagttcc cctagagtgc
      301 ccagcatgac ctgatggcaa caaggggtga gggttgcgct cgttgcggga cttaacccaa
      361 catctcacga cacgagctga cgacagccat gcaccacctg tctccgcgct cccttgcggg
      421 cactcctgcc tttcggcagg ttcgtgggat gtcaagccc
//
LOCUS       N2-11                    460 bp    DNA     linear       12-MAR-2018
DEFINITION  [Uncultured candidate division NC10 bacterium clone 16S ribosomal
            RNA gene, partial sequence].
ACCESSION   N2-11
VERSION
KEYWORDS    .
SOURCE      Uncultured candidate division NC10 bacterium clone
  ORGANISM  Uncultured candidate division NC10 bacterium clone
            Unclassified.
REFERENCE   1  (bases 1 to 460)
  AUTHORS   Wang,B., Huang,S., Zhang,L., Zhao,J., Liu,G., Hua,Y., Zhou,W. and
            Zhu,D.
  TITLE     Diversity of NC10 bacteria in rhizosphere and non-rhizosphere
            sediment of submerged Potamogeton crispus
  JOURNAL   Unpublished
REFERENCE   2  (bases 1 to 460)
  AUTHORS   Wang,B., Huang,S., Zhang,L., Zhao,J., Liu,G., Hua,Y., Zhou,W. and
            Zhu,D.
  TITLE     Direct Submission
  JOURNAL   Submitted (12-MAR-2018) Huazhong Agricultural University, College
            of Resources and Environment of Huazhong Agricultural University,
            No.1, Shizishan Street, Wuhan, Hubei 430070, People's Republic of
            China
COMMENT     Bankit Comment: ALT EMAIL:529064293@qq.com.
            Bankit Comment: TOTAL # OF SEQS:324.
            Bankit Comment: TOTAL # OF SETS:1.
            
            ##Assembly-Data-START##
            Sequencing Technology :: Sanger dideoxy sequencing
            ##Assembly-Data-END##
FEATURES             Location/Qualifiers
     source          1..460
                     /organism="Uncultured candidate division NC10 bacterium
                     clone"
                     /mol_type="genomic DNA"
                     /isolation_source="rhizosphere sediment of Potamogeton
                     crispus"
                     /clone="N2-11"
                     /country="China"
                     /collected_by="Shanshan Huang"
                     /authority="Binghan Wang"
                     /note="[enrichment culture bacterial source]"
     rRNA            1..460
                     /product="16S ribosomal RNA"
BASE COUNT       84 a    136 c    130 g    110 t
ORIGIN      
        1 ctcagcgact tcgagtacaa cgggctttcg tggtgtgacg ggcggtgtgt acaaggcccg
       61 ggaacgtatt caccgcgtcg tgctgatacg cgattactag cgattcctcc ttcatggagt
      121 cgagttgcag actccaatct gaacttagac cggctttttg ggtttagctc tacctcgcgg
      181 tgtggcatcc ctttgtaccg gccattgtag cacgtgtgta gcccaggacg taaggggcat
      241 gatgacttga cgtcatcccc gccttcctcc ccgttgaccg gggcagttcc tctagagtgc
      301 ccagcatgac ctggtggcaa caagaggtga gggttgcgct cgttgcggga cttaacccaa
      361 catctcacga cacgagctga cgacagccat gcaccacctg tctccgcgct cccttgcggg
      421 cactcccttc tttcgaaggg attcgtggga tgtcaagccc
//
LOCUS       N2-13                    460 bp    DNA     linear       12-MAR-2018
DEFINITION  [Uncultured candidate division NC10 bacterium clone 16S ribosomal
            RNA gene, partial sequence].
ACCESSION   N2-13
VERSION
KEYWORDS    .
SOURCE      Uncultured candidate division NC10 bacterium clone
  ORGANISM  Uncultured candidate division NC10 bacterium clone
            Unclassified.
REFERENCE   1  (bases 1 to 460)
  AUTHORS   Wang,B., Huang,S., Zhang,L., Zhao,J., Liu,G., Hua,Y., Zhou,W. and
            Zhu,D.
  TITLE     Diversity of NC10 bacteria in rhizosphere and non-rhizosphere
            sediment of submerged Potamogeton crispus
  JOURNAL   Unpublished
REFERENCE   2  (bases 1 to 460)
  AUTHORS   Wang,B., Huang,S., Zhang,L., Zhao,J., Liu,G., Hua,Y., Zhou,W. and
            Zhu,D.
  TITLE     Direct Submission
  JOURNAL   Submitted (12-MAR-2018) Huazhong Agricultural University, College
            of Resources and Environment of Huazhong Agricultural University,
            No.1, Shizishan Street, Wuhan, Hubei 430070, People's Republic of
            China
COMMENT     Bankit Comment: ALT EMAIL:529064293@qq.com.
            Bankit Comment: TOTAL # OF SEQS:324.
            Bankit Comment: TOTAL # OF SETS:1.
            
            ##Assembly-Data-START##
            Sequencing Technology :: Sanger dideoxy sequencing
            ##Assembly-Data-END##
FEATURES             Location/Qualifiers
     source          1..460
                     /organism="Uncultured candidate division NC10 bacterium
                     clone"
                     /mol_type="genomic DNA"
                     /isolation_source="rhizosphere sediment of Potamogeton
                     crispus"
                     /clone="N2-13"
                     /country="China"
                     /collected_by="Shanshan Huang"
                     /authority="Binghan Wang"
                     /note="[enrichment culture bacterial source]"
     rRNA            1..460
                     /product="16S ribosomal RNA"
BASE COUNT       84 a    136 c    130 g    110 t
ORIGIN      
        1 ctcagcgact tcgagtacaa cgggctttcg tggtgtgacg ggcggtgtgt acaaggcccg
       61 ggaacgtatt caccgcgtcg tgctgatacg cgattactag cgattcctcc ttcatggagt
      121 cgagttgcag actccaatct gaacttagac cggctttttg ggtttagctc tacctcgcgg
      181 tgtggcatcc ctttgtaccg gccattgtag cacgtgtgta gcccaggacg taaggggcat
      241 gatgacttga cgtcatcccc gccttcctcc ccgttgaccg gggcagttcc tctagagtgc
      301 ccagcatgac ctggtggcaa caagaggtga gggttgcgct cgttgcggga cttaacccaa
      361 catctcacga cacgagctga cgacagccat gcaccacctg tctccgcgct cccttgcggg
      421 cactcccttc tttcgaaggg attcgtggga tgtcaagccc
//
LOCUS       N2-14                    459 bp    DNA     linear       12-MAR-2018
DEFINITION  [Uncultured candidate division NC10 bacterium clone 16S ribosomal
            RNA gene, partial sequence].
ACCESSION   N2-14
VERSION
KEYWORDS    .
SOURCE      Uncultured candidate division NC10 bacterium clone
  ORGANISM  Uncultured candidate division NC10 bacterium clone
            Unclassified.
REFERENCE   1  (bases 1 to 459)
  AUTHORS   Wang,B., Huang,S., Zhang,L., Zhao,J., Liu,G., Hua,Y., Zhou,W. and
            Zhu,D.
  TITLE     Diversity of NC10 bacteria in rhizosphere and non-rhizosphere
            sediment of submerged Potamogeton crispus
  JOURNAL   Unpublished
REFERENCE   2  (bases 1 to 459)
  AUTHORS   Wang,B., Huang,S., Zhang,L., Zhao,J., Liu,G., Hua,Y., Zhou,W. and
            Zhu,D.
  TITLE     Direct Submission
  JOURNAL   Submitted (12-MAR-2018) Huazhong Agricultural University, College
            of Resources and Environment of Huazhong Agricultural University,
            No.1, Shizishan Street, Wuhan, Hubei 430070, People's Republic of
            China
COMMENT     Bankit Comment: ALT EMAIL:529064293@qq.com.
            Bankit Comment: TOTAL # OF SEQS:324.
            Bankit Comment: TOTAL # OF SETS:1.
            
            ##Assembly-Data-START##
            Sequencing Technology :: Sanger dideoxy sequencing
            ##Assembly-Data-END##
FEATURES             Location/Qualifiers
     source          1..459
                     /organism="Uncultured candidate division NC10 bacterium
                     clone"
                     /mol_type="genomic DNA"
                     /isolation_source="rhizosphere sediment of Potamogeton
                     crispus"
                     /clone="N2-14"
                     /country="China"
                     /collected_by="Shanshan Huang"
                     /authority="Binghan Wang"
                     /note="[enrichment culture bacterial source]"
     rRNA            1..459
                     /product="16S ribosomal RNA"
BASE COUNT       80 a    139 c    132 g    108 t
ORIGIN      
        1 ctcagcgact tcgagtacag caggctttcg tggtgtgacg ggcggtgtgt acaaggcccg
       61 ggaacgtatt caccgcgtcg tgctgatacg cgattactag cgattcctcc ttcatggagt
      121 cgagttgcag actccaatct gaacttagac cggctttttg ggtttggctc tgcctcacgg
      181 cgttgcatcc ctttgtaccg gccattgtag cacgtgtgta gcccagggcg taaggggcat
      241 gatgacttga cgtcatcccc gccttcctcc ccgttgaccg gggcagttcc cctagagtgc
      301 ccagcatgac ctgatggcaa caaggggtga gggttgcgct cgttgcggga cttaacccaa
      361 catctcacga cacgagctga cgacagccat gcaccacctg tctccgcgct cccttgcggg
      421 cactcctgcc tttcggcagg ttcgtgggat gtcaagccc
//
LOCUS       N2-19                    460 bp    DNA     linear       12-MAR-2018
DEFINITION  [Uncultured candidate division NC10 bacterium clone 16S ribosomal
            RNA gene, partial sequence].
ACCESSION   N2-19
VERSION
KEYWORDS    .
SOURCE      Uncultured candidate division NC10 bacterium clone
  ORGANISM  Uncultured candidate division NC10 bacterium clone
            Unclassified.
REFERENCE   1  (bases 1 to 460)
  AUTHORS   Wang,B., Huang,S., Zhang,L., Zhao,J., Liu,G., Hua,Y., Zhou,W. and
            Zhu,D.
  TITLE     Diversity of NC10 bacteria in rhizosphere and non-rhizosphere
            sediment of submerged Potamogeton crispus
  JOURNAL   Unpublished
REFERENCE   2  (bases 1 to 460)
  AUTHORS   Wang,B., Huang,S., Zhang,L., Zhao,J., Liu,G., Hua,Y., Zhou,W. and
            Zhu,D.
  TITLE     Direct Submission
  JOURNAL   Submitted (12-MAR-2018) Huazhong Agricultural University, College
            of Resources and Environment of Huazhong Agricultural University,
            No.1, Shizishan Street, Wuhan, Hubei 430070, People's Republic of
            China
COMMENT     Bankit Comment: ALT EMAIL:529064293@qq.com.
            Bankit Comment: TOTAL # OF SEQS:324.
            Bankit Comment: TOTAL # OF SETS:1.
            
            ##Assembly-Data-START##
            Sequencing Technology :: Sanger dideoxy sequencing
            ##Assembly-Data-END##
FEATURES             Location/Qualifiers
     source          1..460
                     /organism="Uncultured candidate division NC10 bacterium
                     clone"
                     /mol_type="genomic DNA"
                     /isolation_source="rhizosphere sediment of Potamogeton
                     crispus"
                     /clone="N2-19"
                     /country="China"
                     /collected_by="Shanshan Huang"
                     /authority="Binghan Wang"
                     /note="[enrichment culture bacterial source]"
     rRNA            1..460
                     /product="16S ribosomal RNA"
BASE COUNT       83 a    138 c    129 g    110 t
ORIGIN      
        1 ctcagcgact tcgagtacaa ctggctttcg tggtgtgacg ggcggtgtgt acaaggcccg
       61 ggaacgtatt caccgcgtcg tgctgatacg cgattactag cgattcctcc ttcatggagt
      121 cgagttgcag actccaatct gaacttagac cggctttttg ggtttagctc tacctcgcgg
      181 tgtggcatcc ctttgtaccg gccattgtag cacgtgtgta gcccaggacg taaggggcat
      241 gatgacttga cgtcgtcccc accttcctcc ccgttgaccg gggcagttcc cctagagtgc
      301 ccagcctgac ctgatggcaa caaggggtga gggttgcgct cgttgcggga cttaacccaa
      361 catctcacga cacgagctga cgacagccat gcaccacctg tctccgcgct cccttgcggg
      421 cactcccttc tttcgaaggg attcgtggga tgtcaagccc
//
LOCUS       N2-21                    460 bp    DNA     linear       12-MAR-2018
DEFINITION  [Uncultured candidate division NC10 bacterium clone 16S ribosomal
            RNA gene, partial sequence].
ACCESSION   N2-21
VERSION
KEYWORDS    .
SOURCE      Uncultured candidate division NC10 bacterium clone
  ORGANISM  Uncultured candidate division NC10 bacterium clone
            Unclassified.
REFERENCE   1  (bases 1 to 460)
  AUTHORS   Wang,B., Huang,S., Zhang,L., Zhao,J., Liu,G., Hua,Y., Zhou,W. and
            Zhu,D.
  TITLE     Diversity of NC10 bacteria in rhizosphere and non-rhizosphere
            sediment of submerged Potamogeton crispus
  JOURNAL   Unpublished
REFERENCE   2  (bases 1 to 460)
  AUTHORS   Wang,B., Huang,S., Zhang,L., Zhao,J., Liu,G., Hua,Y., Zhou,W. and
            Zhu,D.
  TITLE     Direct Submission
  JOURNAL   Submitted (12-MAR-2018) Huazhong Agricultural University, College
            of Resources and Environment of Huazhong Agricultural University,
            No.1, Shizishan Street, Wuhan, Hubei 430070, People's Republic of
            China
COMMENT     Bankit Comment: ALT EMAIL:529064293@qq.com.
            Bankit Comment: TOTAL # OF SEQS:324.
            Bankit Comment: TOTAL # OF SETS:1.
            
            ##Assembly-Data-START##
            Sequencing Technology :: Sanger dideoxy sequencing
            ##Assembly-Data-END##
FEATURES             Location/Qualifiers
     source          1..460
                     /organism="Uncultured candidate division NC10 bacterium
                     clone"
                     /mol_type="genomic DNA"
                     /isolation_source="rhizosphere sediment of Potamogeton
                     crispus"
                     /clone="N2-21"
                     /country="China"
                     /collected_by="Shanshan Huang"
                     /authority="Binghan Wang"
                     /note="[enrichment culture bacterial source]"
     rRNA            1..460
                     /product="16S ribosomal RNA"
BASE COUNT       84 a    136 c    130 g    110 t
ORIGIN      
        1 ctcagcgact tcgagtacaa cgggctttcg tggtgtgacg ggcggtgtgt acaaggcccg
       61 ggaacgtatt caccgcgtcg tgctgatacg cgattactag cgattcctcc ttcatggagt
      121 cgagttgcag actccaatct gaacttagac cggctttttg ggtttagctc tacctcgcgg
      181 tgtggcatcc ctttgtaccg gccattgtag cacgtgtgta gcccaggacg taaggggcat
      241 gatgacttga cgtcatcccc gccttcctcc ccgttgaccg gggcagttcc tctagagtgc
      301 ccagcatgac ctggtggcaa caagaggtga gggttgcgct cgttgcggga cttaacccaa
      361 catctcacga cacgagctga cgacagccat gcaccacctg tctccgcgct cccttgcggg
      421 cactcccttc tttcgaaggg attcgtggga tgtcaagccc
//
LOCUS       N2-23                    460 bp    DNA     linear       12-MAR-2018
DEFINITION  [Uncultured candidate division NC10 bacterium clone 16S ribosomal
            RNA gene, partial sequence].
ACCESSION   N2-23
VERSION
KEYWORDS    .
SOURCE      Uncultured candidate division NC10 bacterium clone
  ORGANISM  Uncultured candidate division NC10 bacterium clone
            Unclassified.
REFERENCE   1  (bases 1 to 460)
  AUTHORS   Wang,B., Huang,S., Zhang,L., Zhao,J., Liu,G., Hua,Y., Zhou,W. and
            Zhu,D.
  TITLE     Diversity of NC10 bacteria in rhizosphere and non-rhizosphere
            sediment of submerged Potamogeton crispus
  JOURNAL   Unpublished
REFERENCE   2  (bases 1 to 460)
  AUTHORS   Wang,B., Huang,S., Zhang,L., Zhao,J., Liu,G., Hua,Y., Zhou,W. and
            Zhu,D.
  TITLE     Direct Submission
  JOURNAL   Submitted (12-MAR-2018) Huazhong Agricultural University, College
            of Resources and Environment of Huazhong Agricultural University,
            No.1, Shizishan Street, Wuhan, Hubei 430070, People's Republic of
            China
COMMENT     Bankit Comment: ALT EMAIL:529064293@qq.com.
            Bankit Comment: TOTAL # OF SEQS:324.
            Bankit Comment: TOTAL # OF SETS:1.
            
            ##Assembly-Data-START##
            Sequencing Technology :: Sanger dideoxy sequencing
            ##Assembly-Data-END##
FEATURES             Location/Qualifiers
     source          1..460
                     /organism="Uncultured candidate division NC10 bacterium
                     clone"
                     /mol_type="genomic DNA"
                     /isolation_source="rhizosphere sediment of Potamogeton
                     crispus"
                     /clone="N2-23"
                     /country="China"
                     /collected_by="Shanshan Huang"
                     /authority="Binghan Wang"
                     /note="[enrichment culture bacterial source]"
     rRNA            1..460
                     /product="16S ribosomal RNA"
BASE COUNT       84 a    136 c    130 g    110 t
ORIGIN      
        1 ctcagcgact tcgagtacaa cgggctttcg tggtgtgacg ggcggtgtgt acaaggcccg
       61 ggaacgtatt caccgcgtcg tgctgatacg cgattactag cgattcctcc ttcatggagt
      121 cgagttgcag actccaatct gaacttagac cggctttttg ggtttagctc tacctcgcgg
      181 tgtggcatcc ctttgtaccg gccattgtag cacgtgtgta gcccaggacg taaggggcat
      241 gatgacttga cgtcatcccc gccttcctcc ccgttgaccg gggcagttcc tctagagtgc
      301 ccagcatgac ctggtggcaa caagaggtga gggttgcgct cgttgcggga cttaacccaa
      361 catctcacga cacgagctga cgacagccat gcaccacctg tctccgcgct cccttgcggg
      421 cactcccttc tttcgaaggg attcgtggga tgtcaagccc
//
LOCUS       N2-24                    459 bp    DNA     linear       12-MAR-2018
DEFINITION  [Uncultured candidate division NC10 bacterium clone 16S ribosomal
            RNA gene, partial sequence].
ACCESSION   N2-24
VERSION
KEYWORDS    .
SOURCE      Uncultured candidate division NC10 bacterium clone
  ORGANISM  Uncultured candidate division NC10 bacterium clone
            Unclassified.
REFERENCE   1  (bases 1 to 459)
  AUTHORS   Wang,B., Huang,S., Zhang,L., Zhao,J., Liu,G., Hua,Y., Zhou,W. and
            Zhu,D.
  TITLE     Diversity of NC10 bacteria in rhizosphere and non-rhizosphere
            sediment of submerged Potamogeton crispus
  JOURNAL   Unpublished
REFERENCE   2  (bases 1 to 459)
  AUTHORS   Wang,B., Huang,S., Zhang,L., Zhao,J., Liu,G., Hua,Y., Zhou,W. and
            Zhu,D.
  TITLE     Direct Submission
  JOURNAL   Submitted (12-MAR-2018) Huazhong Agricultural University, College
            of Resources and Environment of Huazhong Agricultural University,
            No.1, Shizishan Street, Wuhan, Hubei 430070, People's Republic of
            China
COMMENT     Bankit Comment: ALT EMAIL:529064293@qq.com.
            Bankit Comment: TOTAL # OF SEQS:324.
            Bankit Comment: TOTAL # OF SETS:1.
            
            ##Assembly-Data-START##
            Sequencing Technology :: Sanger dideoxy sequencing
            ##Assembly-Data-END##
FEATURES             Location/Qualifiers
     source          1..459
                     /organism="Uncultured candidate division NC10 bacterium
                     clone"
                     /mol_type="genomic DNA"
                     /isolation_source="rhizosphere sediment of Potamogeton
                     crispus"
                     /clone="N2-24"
                     /country="China"
                     /collected_by="Shanshan Huang"
                     /authority="Binghan Wang"
                     /note="[enrichment culture bacterial source]"
     rRNA            1..459
                     /product="16S ribosomal RNA"
BASE COUNT       81 a    139 c    132 g    107 t
ORIGIN      
        1 ctcagcgact tcgagtacag caggctttcg tggtgtgacg ggcggtgtgt acaaggcccg
       61 ggaacgtatt caccgcgtcg tgctgatacg caattactag cgattcctcc tccatggagt
      121 cgagttgcag actccaatct gaacttagac gggctttttg ggtttgactc tgcctcacgg
      181 cgttgcatcc ctttgtaccg gccattgtag cacgtgtgta gcccagggcg taaggggcat
      241 gatgacttga cgtcatcccc gccttcctcc ccgttgaccg gggcagttcc cctagagtgc
      301 ccagcatgac ctgatggcaa caaggggtga gggttgcgct cgttgcggga cttaacccaa
      361 catctcacga cacgagctga cgacagccat gcaccgcctg tctccgcgct cccttgcggg
      421 cactcctgcc tttcggcagg ttcgtgggat gtcaagccc
//
LOCUS       N2-25                    459 bp    DNA     linear       12-MAR-2018
DEFINITION  [Uncultured candidate division NC10 bacterium clone 16S ribosomal
            RNA gene, partial sequence].
ACCESSION   N2-25
VERSION
KEYWORDS    .
SOURCE      Uncultured candidate division NC10 bacterium clone
  ORGANISM  Uncultured candidate division NC10 bacterium clone
            Unclassified.
REFERENCE   1  (bases 1 to 459)
  AUTHORS   Wang,B., Huang,S., Zhang,L., Zhao,J., Liu,G., Hua,Y., Zhou,W. and
            Zhu,D.
  TITLE     Diversity of NC10 bacteria in rhizosphere and non-rhizosphere
            sediment of submerged Potamogeton crispus
  JOURNAL   Unpublished
REFERENCE   2  (bases 1 to 459)
  AUTHORS   Wang,B., Huang,S., Zhang,L., Zhao,J., Liu,G., Hua,Y., Zhou,W. and
            Zhu,D.
  TITLE     Direct Submission
  JOURNAL   Submitted (12-MAR-2018) Huazhong Agricultural University, College
            of Resources and Environment of Huazhong Agricultural University,
            No.1, Shizishan Street, Wuhan, Hubei 430070, People's Republic of
            China
COMMENT     Bankit Comment: ALT EMAIL:529064293@qq.com.
            Bankit Comment: TOTAL # OF SEQS:324.
            Bankit Comment: TOTAL # OF SETS:1.
            
            ##Assembly-Data-START##
            Sequencing Technology :: Sanger dideoxy sequencing
            ##Assembly-Data-END##
FEATURES             Location/Qualifiers
     source          1..459
                     /organism="Uncultured candidate division NC10 bacterium
                     clone"
                     /mol_type="genomic DNA"
                     /isolation_source="rhizosphere sediment of Potamogeton
                     crispus"
                     /clone="N2-25"
                     /country="China"
                     /collected_by="Shanshan Huang"
                     /authority="Binghan Wang"
                     /note="[enrichment culture bacterial source]"
     rRNA            1..459
                     /product="16S ribosomal RNA"
BASE COUNT       81 a    139 c    132 g    107 t
ORIGIN      
        1 ctcagcgact tcgagtacag caggctttcg tggtgtgacg ggcggtgtgt acaaggcccg
       61 ggaacgtatt caccgcgtcg tgctgatacg caattactag cgattcctcc tccatggagt
      121 cgagttgcag actccaatct gaacttagac gggctttttg ggtttgactc tgcctcacgg
      181 cgttgcatcc ctttgtaccg gccattgtag cacgtgtgta gcccagggcg taaggggcat
      241 gatgacttga cgtcatcccc gccttcctcc ccgttgaccg gggcagttcc cctagagtgc
      301 ccagcatgac ctgatggcaa caaggggtga gggttgcgct cgttgcggga cttaacccaa
      361 catctcacga cacgagctga cgacagccat gcaccgcctg tctccgcgct cccttgcggg
      421 cactcctgcc tttcggcagg ttcgtgggat gtcaagccc
//
LOCUS       N2-31                    460 bp    DNA     linear       12-MAR-2018
DEFINITION  [Uncultured candidate division NC10 bacterium clone 16S ribosomal
            RNA gene, partial sequence].
ACCESSION   N2-31
VERSION
KEYWORDS    .
SOURCE      Uncultured candidate division NC10 bacterium clone
  ORGANISM  Uncultured candidate division NC10 bacterium clone
            Unclassified.
REFERENCE   1  (bases 1 to 460)
  AUTHORS   Wang,B., Huang,S., Zhang,L., Zhao,J., Liu,G., Hua,Y., Zhou,W. and
            Zhu,D.
  TITLE     Diversity of NC10 bacteria in rhizosphere and non-rhizosphere
            sediment of submerged Potamogeton crispus
  JOURNAL   Unpublished
REFERENCE   2  (bases 1 to 460)
  AUTHORS   Wang,B., Huang,S., Zhang,L., Zhao,J., Liu,G., Hua,Y., Zhou,W. and
            Zhu,D.
  TITLE     Direct Submission
  JOURNAL   Submitted (12-MAR-2018) Huazhong Agricultural University, College
            of Resources and Environment of Huazhong Agricultural University,
            No.1, Shizishan Street, Wuhan, Hubei 430070, People's Republic of
            China
COMMENT     Bankit Comment: ALT EMAIL:529064293@qq.com.
            Bankit Comment: TOTAL # OF SEQS:324.
            Bankit Comment: TOTAL # OF SETS:1.
            
            ##Assembly-Data-START##
            Sequencing Technology :: Sanger dideoxy sequencing
            ##Assembly-Data-END##
FEATURES             Location/Qualifiers
     source          1..460
                     /organism="Uncultured candidate division NC10 bacterium
                     clone"
                     /mol_type="genomic DNA"
                     /isolation_source="rhizosphere sediment of Potamogeton
                     crispus"
                     /clone="N2-31"
                     /country="China"
                     /collected_by="Shanshan Huang"
                     /authority="Binghan Wang"
                     /note="[enrichment culture bacterial source]"
     rRNA            1..460
                     /product="16S ribosomal RNA"
BASE COUNT       85 a    136 c    128 g    111 t
ORIGIN      
        1 ctcagcgact tcgagtacaa ctggctttcg tggtgtgacg ggcggtgtgt acaaggcccg
       61 ggaacgtatt caccgcgtcg tgctgatacg cgattactag cgattcctcc ttcatggagt
      121 cgagttgcag actccaatct gaacttagac cggctttttg ggtttagctc tacctcgcgg
      181 tgtggcatcc ctttgtaccg gccattgtag cacgtgtgta gcccaggacg taaggggcat
      241 gatgacttga cgtcatcccc gccttcctcc ccgttgaccg gggcagttcc tctagagtgc
      301 ccagcatgac ctgatggcaa caagaggtga gggttgcgct cgttgcggga cttaacccaa
      361 catctcacga cacgagctga cgacagccat gcaccacctg tctccgcgct cccttgcggg
      421 cactcccttc tttcgaaggg attcgtggga tgtcaagccc
//
LOCUS       N2-33                    459 bp    DNA     linear       12-MAR-2018
DEFINITION  [Uncultured candidate division NC10 bacterium clone 16S ribosomal
            RNA gene, partial sequence].
ACCESSION   N2-33
VERSION
KEYWORDS    .
SOURCE      Uncultured candidate division NC10 bacterium clone
  ORGANISM  Uncultured candidate division NC10 bacterium clone
            Unclassified.
REFERENCE   1  (bases 1 to 459)
  AUTHORS   Wang,B., Huang,S., Zhang,L., Zhao,J., Liu,G., Hua,Y., Zhou,W. and
            Zhu,D.
  TITLE     Diversity of NC10 bacteria in rhizosphere and non-rhizosphere
            sediment of submerged Potamogeton crispus
  JOURNAL   Unpublished
REFERENCE   2  (bases 1 to 459)
  AUTHORS   Wang,B., Huang,S., Zhang,L., Zhao,J., Liu,G., Hua,Y., Zhou,W. and
            Zhu,D.
  TITLE     Direct Submission
  JOURNAL   Submitted (12-MAR-2018) Huazhong Agricultural University, College
            of Resources and Environment of Huazhong Agricultural University,
            No.1, Shizishan Street, Wuhan, Hubei 430070, People's Republic of
            China
COMMENT     Bankit Comment: ALT EMAIL:529064293@qq.com.
            Bankit Comment: TOTAL # OF SEQS:324.
            Bankit Comment: TOTAL # OF SETS:1.
            
            ##Assembly-Data-START##
            Sequencing Technology :: Sanger dideoxy sequencing
            ##Assembly-Data-END##
FEATURES             Location/Qualifiers
     source          1..459
                     /organism="Uncultured candidate division NC10 bacterium
                     clone"
                     /mol_type="genomic DNA"
                     /isolation_source="rhizosphere sediment of Potamogeton
                     crispus"
                     /clone="N2-33"
                     /country="China"
                     /collected_by="Shanshan Huang"
                     /authority="Binghan Wang"
                     /note="[enrichment culture bacterial source]"
     rRNA            1..459
                     /product="16S ribosomal RNA"
BASE COUNT       81 a    139 c    132 g    107 t
ORIGIN      
        1 ctcagcgact tcgagtacag caggctttcg tggtgtgacg ggcggtgtgt acaaggcccg
       61 ggaacgtatt caccgcgtcg tgctgatacg caattactag cgattcctcc tccatggagt
      121 cgagttgcag actccaatct gaacttagac gggctttttg ggtttgactc tgcctcacgg
      181 cgttgcatcc ctttgtaccg gccattgtag cacgtgtgta gcccagggcg taaggggcat
      241 gatgacttga cgtcatcccc gccttcctcc ccgttgaccg gggcagttcc cctagagtgc
      301 ccagcatgac ctgatggcaa caaggggtga gggttgcgct cgttgcggga cttaacccaa
      361 catctcacga cacgagctga cgacagccat gcaccgcctg tctccgcgct cccttgcggg
      421 cactcctgcc tttcggcagg ttcgtgggat gtcaagccc
//
LOCUS       N2-34                    460 bp    DNA     linear       12-MAR-2018
DEFINITION  [Uncultured candidate division NC10 bacterium clone 16S ribosomal
            RNA gene, partial sequence].
ACCESSION   N2-34
VERSION
KEYWORDS    .
SOURCE      Uncultured candidate division NC10 bacterium clone
  ORGANISM  Uncultured candidate division NC10 bacterium clone
            Unclassified.
REFERENCE   1  (bases 1 to 460)
  AUTHORS   Wang,B., Huang,S., Zhang,L., Zhao,J., Liu,G., Hua,Y., Zhou,W. and
            Zhu,D.
  TITLE     Diversity of NC10 bacteria in rhizosphere and non-rhizosphere
            sediment of submerged Potamogeton crispus
  JOURNAL   Unpublished
REFERENCE   2  (bases 1 to 460)
  AUTHORS   Wang,B., Huang,S., Zhang,L., Zhao,J., Liu,G., Hua,Y., Zhou,W. and
            Zhu,D.
  TITLE     Direct Submission
  JOURNAL   Submitted (12-MAR-2018) Huazhong Agricultural University, College
            of Resources and Environment of Huazhong Agricultural University,
            No.1, Shizishan Street, Wuhan, Hubei 430070, People's Republic of
            China
COMMENT     Bankit Comment: ALT EMAIL:529064293@qq.com.
            Bankit Comment: TOTAL # OF SEQS:324.
            Bankit Comment: TOTAL # OF SETS:1.
            
            ##Assembly-Data-START##
            Sequencing Technology :: Sanger dideoxy sequencing
            ##Assembly-Data-END##
FEATURES             Location/Qualifiers
     source          1..460
                     /organism="Uncultured candidate division NC10 bacterium
                     clone"
                     /mol_type="genomic DNA"
                     /isolation_source="rhizosphere sediment of Potamogeton
                     crispus"
                     /clone="N2-34"
                     /country="China"
                     /collected_by="Shanshan Huang"
                     /authority="Binghan Wang"
                     /note="[enrichment culture bacterial source]"
     rRNA            1..460
                     /product="16S ribosomal RNA"
BASE COUNT       82 a    143 c    129 g    106 t
ORIGIN      
        1 ctcagcgact tcgagtacaa ctggctttcg tggtgtgacg ggcggtgtgt acaaggcccg
       61 ggaacgtatt caccgcgccg tgctgatgcg cgattactag cgattcctcc ttcatggagt
      121 cgagttgcag actccaatct gaacttagac cggctttttg ggtttagctc aacctcgcgg
      181 tcttgcatcc ctttgtaccg gccattgtag cacgtgtgta gcccaggacg taaggggcat
      241 gatgacttga cgtcgtcccc accttcctcc ccgttgaccg gggcagttcc cctagagtgc
      301 ccagcctgac ctgatgacaa caaggggtga gggttgcgct cgttgcggga cttaacccaa
      361 catctcacga cacgagctga cgacagccat gcaccacctg tctccgcgct cccttgcggg
      421 cacccccgcc tttcggcggg attcgtggga tgtcaagccc
//
LOCUS       N2-36                    460 bp    DNA     linear       12-MAR-2018
DEFINITION  [Uncultured candidate division NC10 bacterium clone 16S ribosomal
            RNA gene, partial sequence].
ACCESSION   N2-36
VERSION
KEYWORDS    .
SOURCE      Uncultured candidate division NC10 bacterium clone
  ORGANISM  Uncultured candidate division NC10 bacterium clone
            Unclassified.
REFERENCE   1  (bases 1 to 460)
  AUTHORS   Wang,B., Huang,S., Zhang,L., Zhao,J., Liu,G., Hua,Y., Zhou,W. and
            Zhu,D.
  TITLE     Diversity of NC10 bacteria in rhizosphere and non-rhizosphere
            sediment of submerged Potamogeton crispus
  JOURNAL   Unpublished
REFERENCE   2  (bases 1 to 460)
  AUTHORS   Wang,B., Huang,S., Zhang,L., Zhao,J., Liu,G., Hua,Y., Zhou,W. and
            Zhu,D.
  TITLE     Direct Submission
  JOURNAL   Submitted (12-MAR-2018) Huazhong Agricultural University, College
            of Resources and Environment of Huazhong Agricultural University,
            No.1, Shizishan Street, Wuhan, Hubei 430070, People's Republic of
            China
COMMENT     Bankit Comment: ALT EMAIL:529064293@qq.com.
            Bankit Comment: TOTAL # OF SEQS:324.
            Bankit Comment: TOTAL # OF SETS:1.
            
            ##Assembly-Data-START##
            Sequencing Technology :: Sanger dideoxy sequencing
            ##Assembly-Data-END##
FEATURES             Location/Qualifiers
     source          1..460
                     /organism="Uncultured candidate division NC10 bacterium
                     clone"
                     /mol_type="genomic DNA"
                     /isolation_source="rhizosphere sediment of Potamogeton
                     crispus"
                     /clone="N2-36"
                     /country="China"
                     /collected_by="Shanshan Huang"
                     /authority="Binghan Wang"
                     /note="[enrichment culture bacterial source]"
     rRNA            1..460
                     /product="16S ribosomal RNA"
BASE COUNT       82 a    142 c    129 g    107 t
ORIGIN      
        1 ctcagcgact tcgagtacaa ctgactttcg tggtgtgacg ggcggtgtgt acaaggcccg
       61 ggaacgtatt caccgccccg tgctgatggg cgattactag cgattcctcc ttcatggagt
      121 cgagttgcag actccaatct gaacttagac cggctttttg ggtttggcta cacctcgcgg
      181 tctcgcatcc ctttgtaccg gccattgtag cacgtgtgta gcccagggcg taaggggcat
      241 gatgacttga cgtcatcccc gccttcctcc ccgttgaccg gggcagttcc cctagagtcc
      301 ccagcatgac ctgatggcaa caaggggtga gggttgcgct cgttgcggga cttaacccaa
      361 catctcacga cacgagctga cgacagccat gcaccacctg tctccgcgct cccttgcggg
      421 cactcctgcc tttcggcaag gttcgtggga tgtcaagccc
//
LOCUS       N2-39                    460 bp    DNA     linear       12-MAR-2018
DEFINITION  [Uncultured candidate division NC10 bacterium clone 16S ribosomal
            RNA gene, partial sequence].
ACCESSION   N2-39
VERSION
KEYWORDS    .
SOURCE      Uncultured candidate division NC10 bacterium clone
  ORGANISM  Uncultured candidate division NC10 bacterium clone
            Unclassified.
REFERENCE   1  (bases 1 to 460)
  AUTHORS   Wang,B., Huang,S., Zhang,L., Zhao,J., Liu,G., Hua,Y., Zhou,W. and
            Zhu,D.
  TITLE     Diversity of NC10 bacteria in rhizosphere and non-rhizosphere
            sediment of submerged Potamogeton crispus
  JOURNAL   Unpublished
REFERENCE   2  (bases 1 to 460)
  AUTHORS   Wang,B., Huang,S., Zhang,L., Zhao,J., Liu,G., Hua,Y., Zhou,W. and
            Zhu,D.
  TITLE     Direct Submission
  JOURNAL   Submitted (12-MAR-2018) Huazhong Agricultural University, College
            of Resources and Environment of Huazhong Agricultural University,
            No.1, Shizishan Street, Wuhan, Hubei 430070, People's Republic of
            China
COMMENT     Bankit Comment: ALT EMAIL:529064293@qq.com.
            Bankit Comment: TOTAL # OF SEQS:324.
            Bankit Comment: TOTAL # OF SETS:1.
            
            ##Assembly-Data-START##
            Sequencing Technology :: Sanger dideoxy sequencing
            ##Assembly-Data-END##
FEATURES             Location/Qualifiers
     source          1..460
                     /organism="Uncultured candidate division NC10 bacterium
                     clone"
                     /mol_type="genomic DNA"
                     /isolation_source="rhizosphere sediment of Potamogeton
                     crispus"
                     /clone="N2-39"
                     /country="China"
                     /collected_by="Shanshan Huang"
                     /authority="Binghan Wang"
                     /note="[enrichment culture bacterial source]"
     rRNA            1..460
                     /product="16S ribosomal RNA"
BASE COUNT       83 a    136 c    131 g    110 t
ORIGIN      
        1 ctcagcgact tcgagtacaa cgggctttcg tggtgtgacg ggcggtgtgt acaaggcccg
       61 ggaacgtatt caccgcgtcg tgctgatacg cgattactag cgattcctcc ttcatggagt
      121 cgagttgcag actccaatct gaacttagac cggctttttg ggtttagctc tacctcgcgg
      181 tgtggcatcc ctttgtaccg gccattgtag cacgtgtgta gcccaggacg taaggggcat
      241 gatgacttga cgtcatcccc gccttcctcc ccgttgaccg gggcagttcc tctagagtgc
      301 ccagcatgac ctggtggcaa caaggggtga gggttgcgct cgttgcggga cttaacccaa
      361 catctcacga cacgagctga cgacagccat gcaccacctg tctccgcgct cccttgcggg
      421 cactcccttc tttcgaaggg attcgtggga tgtcaagccc
//
LOCUS       N2-44                    460 bp    DNA     linear       12-MAR-2018
DEFINITION  [Uncultured candidate division NC10 bacterium clone 16S ribosomal
            RNA gene, partial sequence].
ACCESSION   N2-44
VERSION
KEYWORDS    .
SOURCE      Uncultured candidate division NC10 bacterium clone
  ORGANISM  Uncultured candidate division NC10 bacterium clone
            Unclassified.
REFERENCE   1  (bases 1 to 460)
  AUTHORS   Wang,B., Huang,S., Zhang,L., Zhao,J., Liu,G., Hua,Y., Zhou,W. and
            Zhu,D.
  TITLE     Diversity of NC10 bacteria in rhizosphere and non-rhizosphere
            sediment of submerged Potamogeton crispus
  JOURNAL   Unpublished
REFERENCE   2  (bases 1 to 460)
  AUTHORS   Wang,B., Huang,S., Zhang,L., Zhao,J., Liu,G., Hua,Y., Zhou,W. and
            Zhu,D.
  TITLE     Direct Submission
  JOURNAL   Submitted (12-MAR-2018) Huazhong Agricultural University, College
            of Resources and Environment of Huazhong Agricultural University,
            No.1, Shizishan Street, Wuhan, Hubei 430070, People's Republic of
            China
COMMENT     Bankit Comment: ALT EMAIL:529064293@qq.com.
            Bankit Comment: TOTAL # OF SEQS:324.
            Bankit Comment: TOTAL # OF SETS:1.
            
            ##Assembly-Data-START##
            Sequencing Technology :: Sanger dideoxy sequencing
            ##Assembly-Data-END##
FEATURES             Location/Qualifiers
     source          1..460
                     /organism="Uncultured candidate division NC10 bacterium
                     clone"
                     /mol_type="genomic DNA"
                     /isolation_source="rhizosphere sediment of Potamogeton
                     crispus"
                     /clone="N2-44"
                     /country="China"
                     /collected_by="Shanshan Huang"
                     /authority="Binghan Wang"
                     /note="[enrichment culture bacterial source]"
     rRNA            1..460
                     /product="16S ribosomal RNA"
BASE COUNT       85 a    136 c    128 g    111 t
ORIGIN      
        1 ctcagcgact tcgagtacaa ctggctttcg tggtgtgacg ggcggtgtgt acaaggcccg
       61 ggaacgtatt caccgcgtcg tgctgatacg cgattactag cgattcctcc ttcatggagt
      121 cgagttgcag actccaatct gaacttagac cggctttttg ggtttagctc tacctcgcgg
      181 tgtggcatcc ctttgtaccg gccattgtag cacgtgtgta gcccaggacg taaggggcat
      241 gatgacttga cgtcatcccc gccttcctcc ccgttgaccg gggcagttcc tctagagtgc
      301 ccagcatgac ctgatggcaa caagaggtga gggttgcgct cgttgcggga cttaacccaa
      361 catctcacga cacgagctga cgacagccat gcaccacctg tctccgcgct cccttgcggg
      421 cactcccttc tttcgaaggg attcgtggga tgtcaagccc
//
LOCUS       N2-46                    460 bp    DNA     linear       12-MAR-2018
DEFINITION  [Uncultured candidate division NC10 bacterium clone 16S ribosomal
            RNA gene, partial sequence].
ACCESSION   N2-46
VERSION
KEYWORDS    .
SOURCE      Uncultured candidate division NC10 bacterium clone
  ORGANISM  Uncultured candidate division NC10 bacterium clone
            Unclassified.
REFERENCE   1  (bases 1 to 460)
  AUTHORS   Wang,B., Huang,S., Zhang,L., Zhao,J., Liu,G., Hua,Y., Zhou,W. and
            Zhu,D.
  TITLE     Diversity of NC10 bacteria in rhizosphere and non-rhizosphere
            sediment of submerged Potamogeton crispus
  JOURNAL   Unpublished
REFERENCE   2  (bases 1 to 460)
  AUTHORS   Wang,B., Huang,S., Zhang,L., Zhao,J., Liu,G., Hua,Y., Zhou,W. and
            Zhu,D.
  TITLE     Direct Submission
  JOURNAL   Submitted (12-MAR-2018) Huazhong Agricultural University, College
            of Resources and Environment of Huazhong Agricultural University,
            No.1, Shizishan Street, Wuhan, Hubei 430070, People's Republic of
            China
COMMENT     Bankit Comment: ALT EMAIL:529064293@qq.com.
            Bankit Comment: TOTAL # OF SEQS:324.
            Bankit Comment: TOTAL # OF SETS:1.
            
            ##Assembly-Data-START##
            Sequencing Technology :: Sanger dideoxy sequencing
            ##Assembly-Data-END##
FEATURES             Location/Qualifiers
     source          1..460
                     /organism="Uncultured candidate division NC10 bacterium
                     clone"
                     /mol_type="genomic DNA"
                     /isolation_source="rhizosphere sediment of Potamogeton
                     crispus"
                     /clone="N2-46"
                     /country="China"
                     /collected_by="Shanshan Huang"
                     /authority="Binghan Wang"
                     /note="[enrichment culture bacterial source]"
     rRNA            1..460
                     /product="16S ribosomal RNA"
BASE COUNT       84 a    136 c    130 g    110 t
ORIGIN      
        1 ctcagcgact tcgagtacaa cgggctttcg tggtgtgacg ggcggtgtgt acaaggcccg
       61 ggaacgtatt caccgcgtcg tgctgatacg cgattactag cgattcctcc ttcatggagt
      121 cgagttgcag actccaatct gaacttagac cggctttttg ggtttagctc tacctcgcgg
      181 tgtggcatcc ctttgtaccg gccattgtag cacgtgtgta gcccaggacg taaggggcat
      241 gatgacttga cgtcatcccc gccttcctcc ccgttgaccg gggcagttcc tctagagtgc
      301 ccagcatgac ctggtggcaa caagaggtga gggttgcgct cgttgcggga cttaacccaa
      361 catctcacga cacgagctga cgacagccat gcaccacctg tctccgcgct cccttgcggg
      421 cactcccttc tttcgaaggg attcgtggga tgtcaagccc
//
LOCUS       N2-1                     460 bp    DNA     linear       12-MAR-2018
DEFINITION  [Uncultured candidate division NC10 bacterium clone 16S ribosomal
            RNA gene, partial sequence].
ACCESSION   N2-1
VERSION
KEYWORDS    .
SOURCE      Uncultured candidate division NC10 bacterium clone
  ORGANISM  Uncultured candidate division NC10 bacterium clone
            Unclassified.
REFERENCE   1  (bases 1 to 460)
  AUTHORS   Wang,B., Huang,S., Zhang,L., Zhao,J., Liu,G., Hua,Y., Zhou,W. and
            Zhu,D.
  TITLE     Diversity of NC10 bacteria in rhizosphere and non-rhizosphere
            sediment of submerged Potamogeton crispus
  JOURNAL   Unpublished
REFERENCE   2  (bases 1 to 460)
  AUTHORS   Wang,B., Huang,S., Zhang,L., Zhao,J., Liu,G., Hua,Y., Zhou,W. and
            Zhu,D.
  TITLE     Direct Submission
  JOURNAL   Submitted (12-MAR-2018) Huazhong Agricultural University, College
            of Resources and Environment of Huazhong Agricultural University,
            No.1, Shizishan Street, Wuhan, Hubei 430070, People's Republic of
            China
COMMENT     Bankit Comment: ALT EMAIL:529064293@qq.com.
            Bankit Comment: TOTAL # OF SEQS:324.
            Bankit Comment: TOTAL # OF SETS:1.
            
            ##Assembly-Data-START##
            Sequencing Technology :: Sanger dideoxy sequencing
            ##Assembly-Data-END##
FEATURES             Location/Qualifiers
     source          1..460
                     /organism="Uncultured candidate division NC10 bacterium
                     clone"
                     /mol_type="genomic DNA"
                     /isolation_source="rhizosphere sediment of Potamogeton
                     crispus"
                     /clone="N2-1"
                     /country="China"
                     /collected_by="Shanshan Huang"
                     /authority="Binghan Wang"
                     /note="[enrichment culture bacterial source]"
     rRNA            1..460
                     /product="16S ribosomal RNA"
BASE COUNT       84 a    136 c    130 g    110 t
ORIGIN      
        1 ctcagcgact tcgagtacaa cgggctttcg tggtgtgacg ggcggtgtgt acaaggcccg
       61 ggaacgtatt caccgcgtcg tgctgatacg cgattactag cgattcctcc ttcatggagt
      121 cgagttgcag actccaatct gaacttagac cggctttttg ggtttagctc tacctcgcgg
      181 tgtggcatcc ctttgtaccg gccattgtag cacgtgtgta gcccaggacg taaggggcat
      241 gatgacttga cgtcatcccc gccttcctcc ccgttgaccg gggcagttcc tctagagtgc
      301 ccagcatgac ctggtggcaa caagaggtga gggttgcgct cgttgcggga cttaacccaa
      361 catctcacga cacgagctga cgacagccat gcaccacctg tctccgcgct cccttgcggg
      421 cactcccttc tttcgaaggg attcgtggga tgtcaagccc
//
LOCUS       N2-4                     458 bp    DNA     linear       12-MAR-2018
DEFINITION  [Uncultured candidate division NC10 bacterium clone 16S ribosomal
            RNA gene, partial sequence].
ACCESSION   N2-4
VERSION
KEYWORDS    .
SOURCE      Uncultured candidate division NC10 bacterium clone
  ORGANISM  Uncultured candidate division NC10 bacterium clone
            Unclassified.
REFERENCE   1  (bases 1 to 458)
  AUTHORS   Wang,B., Huang,S., Zhang,L., Zhao,J., Liu,G., Hua,Y., Zhou,W. and
            Zhu,D.
  TITLE     Diversity of NC10 bacteria in rhizosphere and non-rhizosphere
            sediment of submerged Potamogeton crispus
  JOURNAL   Unpublished
REFERENCE   2  (bases 1 to 458)
  AUTHORS   Wang,B., Huang,S., Zhang,L., Zhao,J., Liu,G., Hua,Y., Zhou,W. and
            Zhu,D.
  TITLE     Direct Submission
  JOURNAL   Submitted (12-MAR-2018) Huazhong Agricultural University, College
            of Resources and Environment of Huazhong Agricultural University,
            No.1, Shizishan Street, Wuhan, Hubei 430070, People's Republic of
            China
COMMENT     Bankit Comment: ALT EMAIL:529064293@qq.com.
            Bankit Comment: TOTAL # OF SEQS:324.
            Bankit Comment: TOTAL # OF SETS:1.
            
            ##Assembly-Data-START##
            Sequencing Technology :: Sanger dideoxy sequencing
            ##Assembly-Data-END##
FEATURES             Location/Qualifiers
     source          1..458
                     /organism="Uncultured candidate division NC10 bacterium
                     clone"
                     /mol_type="genomic DNA"
                     /isolation_source="rhizosphere sediment of Potamogeton
                     crispus"
                     /clone="N2-4"
                     /country="China"
                     /collected_by="Shanshan Huang"
                     /authority="Binghan Wang"
                     /note="[enrichment culture bacterial source]"
     rRNA            1..458
                     /product="16S ribosomal RNA"
BASE COUNT       80 a    140 c    130 g    108 t
ORIGIN      
        1 ctcagcgact tcgagtacag caggctttcg tggtgtgacg ggcggtgtgt acaaggcccg
       61 ggaacgtatt caccgcgtcg tgctgatacg cgattactag cgattcctcc ttcatggagt
      121 cgagttgcag actccaatct gaacttagac cggctttttg ggtttggctc tgcctcacgg
      181 cgttgcatcc ctttgtaccg gccattgtag cacgtgtgta gcccagggcg taaggggcat
      241 gatgacttga cgtcatcccc gccttcctcc ccgttgaccg ggcagttccc ctagagtgcc
      301 cagcatgacc tgatggcaac aaggggtgag ggttgcgctc gttgcgggac ttaacccaac
      361 atctcacgac acgagctgac gacagccatg caccacctgt ctccccgctc ccttgcgggc
      421 actcctgcct ttcggcaggt tcgtgggatg tcaagccc
//
LOCUS       N2-6                     458 bp    DNA     linear       12-MAR-2018
DEFINITION  [Uncultured candidate division NC10 bacterium clone 16S ribosomal
            RNA gene, partial sequence].
ACCESSION   N2-6
VERSION
KEYWORDS    .
SOURCE      Uncultured candidate division NC10 bacterium clone
  ORGANISM  Uncultured candidate division NC10 bacterium clone
            Unclassified.
REFERENCE   1  (bases 1 to 458)
  AUTHORS   Wang,B., Huang,S., Zhang,L., Zhao,J., Liu,G., Hua,Y., Zhou,W. and
            Zhu,D.
  TITLE     Diversity of NC10 bacteria in rhizosphere and non-rhizosphere
            sediment of submerged Potamogeton crispus
  JOURNAL   Unpublished
REFERENCE   2  (bases 1 to 458)
  AUTHORS   Wang,B., Huang,S., Zhang,L., Zhao,J., Liu,G., Hua,Y., Zhou,W. and
            Zhu,D.
  TITLE     Direct Submission
  JOURNAL   Submitted (12-MAR-2018) Huazhong Agricultural University, College
            of Resources and Environment of Huazhong Agricultural University,
            No.1, Shizishan Street, Wuhan, Hubei 430070, People's Republic of
            China
COMMENT     Bankit Comment: ALT EMAIL:529064293@qq.com.
            Bankit Comment: TOTAL # OF SEQS:324.
            Bankit Comment: TOTAL # OF SETS:1.
            
            ##Assembly-Data-START##
            Sequencing Technology :: Sanger dideoxy sequencing
            ##Assembly-Data-END##
FEATURES             Location/Qualifiers
     source          1..458
                     /organism="Uncultured candidate division NC10 bacterium
                     clone"
                     /mol_type="genomic DNA"
                     /isolation_source="rhizosphere sediment of Potamogeton
                     crispus"
                     /clone="N2-6"
                     /country="China"
                     /collected_by="Shanshan Huang"
                     /authority="Binghan Wang"
                     /note="[enrichment culture bacterial source]"
     rRNA            1..458
                     /product="16S ribosomal RNA"
BASE COUNT       80 a    140 c    130 g    108 t
ORIGIN      
        1 ctcagcgact tcgagtacag caggctttcg tggtgtgacg ggcggtgtgt acaaggcccg
       61 ggaacgtatt caccgcgtcg tgctgatacg cgattactag cgattcctcc ttcatggagt
      121 cgagttgcag actccaatct gaacttagac cggctttttg ggtttggctc tgcctcacgg
      181 cgttgcatcc ctttgtaccg gccattgtag cacgtgtgta gcccagggcg taaggggcat
      241 gatgacttga cgtcatcccc gccttcctcc ccgttgaccg ggcagttccc ctagagtgcc
      301 cagcatgacc tgatggcaac aaggggtgag ggttgcgctc gttgcgggac ttaacccaac
      361 atctcacgac acgagctgac gacagccatg caccacctgt ctccccgctc ccttgcgggc
      421 actcctgcct ttcggcaggt tcgtgggatg tcaagccc
//
LOCUS       N2-7                     460 bp    DNA     linear       12-MAR-2018
DEFINITION  [Uncultured candidate division NC10 bacterium clone 16S ribosomal
            RNA gene, partial sequence].
ACCESSION   N2-7
VERSION
KEYWORDS    .
SOURCE      Uncultured candidate division NC10 bacterium clone
  ORGANISM  Uncultured candidate division NC10 bacterium clone
            Unclassified.
REFERENCE   1  (bases 1 to 460)
  AUTHORS   Wang,B., Huang,S., Zhang,L., Zhao,J., Liu,G., Hua,Y., Zhou,W. and
            Zhu,D.
  TITLE     Diversity of NC10 bacteria in rhizosphere and non-rhizosphere
            sediment of submerged Potamogeton crispus
  JOURNAL   Unpublished
REFERENCE   2  (bases 1 to 460)
  AUTHORS   Wang,B., Huang,S., Zhang,L., Zhao,J., Liu,G., Hua,Y., Zhou,W. and
            Zhu,D.
  TITLE     Direct Submission
  JOURNAL   Submitted (12-MAR-2018) Huazhong Agricultural University, College
            of Resources and Environment of Huazhong Agricultural University,
            No.1, Shizishan Street, Wuhan, Hubei 430070, People's Republic of
            China
COMMENT     Bankit Comment: ALT EMAIL:529064293@qq.com.
            Bankit Comment: TOTAL # OF SEQS:324.
            Bankit Comment: TOTAL # OF SETS:1.
            
            ##Assembly-Data-START##
            Sequencing Technology :: Sanger dideoxy sequencing
            ##Assembly-Data-END##
FEATURES             Location/Qualifiers
     source          1..460
                     /organism="Uncultured candidate division NC10 bacterium
                     clone"
                     /mol_type="genomic DNA"
                     /isolation_source="rhizosphere sediment of Potamogeton
                     crispus"
                     /clone="N2-7"
                     /country="China"
                     /collected_by="Shanshan Huang"
                     /authority="Binghan Wang"
                     /note="[enrichment culture bacterial source]"
     rRNA            1..460
                     /product="16S ribosomal RNA"
BASE COUNT       84 a    136 c    130 g    110 t
ORIGIN      
        1 ctcagcgact tcgagtacaa cgggctttcg tggtgtgacg ggcggtgtgt acaaggcccg
       61 ggaacgtatt caccgcgtcg tgctgatacg cgattactag cgattcctcc ttcatggagt
      121 cgagttgcag actccaatct gaacttagac cggctttttg ggtttagctc tacctcgcgg
      181 tgtggcatcc ctttgtaccg gccattgtag cacgtgtgta gcccaggacg taaggggcat
      241 gatgacttga cgtcatcccc gccttcctcc ccgttgaccg gggcagttcc tctagagtgc
      301 ccagcatgac ctggtggcaa caagaggtga gggttgcgct cgttgcggga cttaacccaa
      361 catctcacga cacgagctga cgacagccat gcaccacctg tctccgcgct cccttgcggg
      421 cactcccttc tttcgaaggg attcgtggga tgtcaagccc
//
LOCUS       N3-4                     460 bp    DNA     linear       12-MAR-2018
DEFINITION  [Uncultured candidate division NC10 bacterium clone 16S ribosomal
            RNA gene, partial sequence].
ACCESSION   N3-4
VERSION
KEYWORDS    .
SOURCE      Uncultured candidate division NC10 bacterium clone
  ORGANISM  Uncultured candidate division NC10 bacterium clone
            Unclassified.
REFERENCE   1  (bases 1 to 460)
  AUTHORS   Wang,B., Huang,S., Zhang,L., Zhao,J., Liu,G., Hua,Y., Zhou,W. and
            Zhu,D.
  TITLE     Diversity of NC10 bacteria in rhizosphere and non-rhizosphere
            sediment of submerged Potamogeton crispus
  JOURNAL   Unpublished
REFERENCE   2  (bases 1 to 460)
  AUTHORS   Wang,B., Huang,S., Zhang,L., Zhao,J., Liu,G., Hua,Y., Zhou,W. and
            Zhu,D.
  TITLE     Direct Submission
  JOURNAL   Submitted (12-MAR-2018) Huazhong Agricultural University, College
            of Resources and Environment of Huazhong Agricultural University,
            No.1, Shizishan Street, Wuhan, Hubei 430070, People's Republic of
            China
COMMENT     Bankit Comment: ALT EMAIL:529064293@qq.com.
            Bankit Comment: TOTAL # OF SEQS:324.
            Bankit Comment: TOTAL # OF SETS:1.
            
            ##Assembly-Data-START##
            Sequencing Technology :: Sanger dideoxy sequencing
            ##Assembly-Data-END##
FEATURES             Location/Qualifiers
     source          1..460
                     /organism="Uncultured candidate division NC10 bacterium
                     clone"
                     /mol_type="genomic DNA"
                     /isolation_source="rhizosphere sediment of Potamogeton
                     crispus"
                     /clone="N3-4"
                     /country="China"
                     /collected_by="Shanshan Huang"
                     /authority="Binghan Wang"
                     /note="[enrichment culture bacterial source]"
     rRNA            1..460
                     /product="16S ribosomal RNA"
BASE COUNT       84 a    136 c    130 g    110 t
ORIGIN      
        1 ctcagcgact tcgagtacaa cgggctttcg tggtgtgacg ggcggtgtgt acaaggcccg
       61 ggaacgtatt caccgcgtcg tgctgatacg cgattactag cgattcctcc ttcatggagt
      121 cgagttgcag actccaatct gaacttagac cggctttttg ggtttagctc tacctcgcgg
      181 tgtggcatcc ctttgtaccg gccattgtag cacgtgtgta gcccaggacg taaggggcat
      241 gatgacttga cgtcatcccc gccttcctcc ccgttgaccg gggcagttcc tctagagtgc
      301 ccagcatgac ctggtggcaa caagaggtga gggttgcgct cgttgcggga cttaacccaa
      361 catctcacga cacgagctga cgacagccat gcaccacctg tctccgcgct cccttgcggg
      421 cactcccttc tttcgaaggg attcgtggga tgtcaagccc
//
LOCUS       N3-9                     460 bp    DNA     linear       12-MAR-2018
DEFINITION  [Uncultured candidate division NC10 bacterium clone 16S ribosomal
            RNA gene, partial sequence].
ACCESSION   N3-9
VERSION
KEYWORDS    .
SOURCE      Uncultured candidate division NC10 bacterium clone
  ORGANISM  Uncultured candidate division NC10 bacterium clone
            Unclassified.
REFERENCE   1  (bases 1 to 460)
  AUTHORS   Wang,B., Huang,S., Zhang,L., Zhao,J., Liu,G., Hua,Y., Zhou,W. and
            Zhu,D.
  TITLE     Diversity of NC10 bacteria in rhizosphere and non-rhizosphere
            sediment of submerged Potamogeton crispus
  JOURNAL   Unpublished
REFERENCE   2  (bases 1 to 460)
  AUTHORS   Wang,B., Huang,S., Zhang,L., Zhao,J., Liu,G., Hua,Y., Zhou,W. and
            Zhu,D.
  TITLE     Direct Submission
  JOURNAL   Submitted (12-MAR-2018) Huazhong Agricultural University, College
            of Resources and Environment of Huazhong Agricultural University,
            No.1, Shizishan Street, Wuhan, Hubei 430070, People's Republic of
            China
COMMENT     Bankit Comment: ALT EMAIL:529064293@qq.com.
            Bankit Comment: TOTAL # OF SEQS:324.
            Bankit Comment: TOTAL # OF SETS:1.
            
            ##Assembly-Data-START##
            Sequencing Technology :: Sanger dideoxy sequencing
            ##Assembly-Data-END##
FEATURES             Location/Qualifiers
     source          1..460
                     /organism="Uncultured candidate division NC10 bacterium
                     clone"
                     /mol_type="genomic DNA"
                     /isolation_source="rhizosphere sediment of Potamogeton
                     crispus"
                     /clone="N3-9"
                     /country="China"
                     /collected_by="Shanshan Huang"
                     /authority="Binghan Wang"
                     /note="[enrichment culture bacterial source]"
     rRNA            1..460
                     /product="16S ribosomal RNA"
BASE COUNT       84 a    136 c    130 g    110 t
ORIGIN      
        1 ctcagcgact tcgagtacaa cgggctttcg tggtgtgacg ggcggtgtgt acaaggcccg
       61 ggaacgtatt caccgcgtcg tgctgatacg cgattactag cgattcctcc ttcatggagt
      121 cgagttgcag actccaatct gaacttagac cggctttttg ggtttagctc tacctcgcgg
      181 tgtggcatcc ctttgtaccg gccattgtag cacgtgtgta gcccaggacg taaggggcat
      241 gatgacttga cgtcatcccc gccttcctcc ccgttgaccg gggcagttcc tctagagtgc
      301 ccagcatgac ctggtggcaa caagaggtga gggttgcgct cgttgcggga cttaacccaa
      361 catctcacga cacgagctga cgacagccat gcaccacctg tctccgcgct cccttgcggg
      421 cactcccttc tttcgaaggg attcgtggga tgtcaagccc
//
LOCUS       N3-10                    460 bp    DNA     linear       12-MAR-2018
DEFINITION  [Uncultured candidate division NC10 bacterium clone 16S ribosomal
            RNA gene, partial sequence].
ACCESSION   N3-10
VERSION
KEYWORDS    .
SOURCE      Uncultured candidate division NC10 bacterium clone
  ORGANISM  Uncultured candidate division NC10 bacterium clone
            Unclassified.
REFERENCE   1  (bases 1 to 460)
  AUTHORS   Wang,B., Huang,S., Zhang,L., Zhao,J., Liu,G., Hua,Y., Zhou,W. and
            Zhu,D.
  TITLE     Diversity of NC10 bacteria in rhizosphere and non-rhizosphere
            sediment of submerged Potamogeton crispus
  JOURNAL   Unpublished
REFERENCE   2  (bases 1 to 460)
  AUTHORS   Wang,B., Huang,S., Zhang,L., Zhao,J., Liu,G., Hua,Y., Zhou,W. and
            Zhu,D.
  TITLE     Direct Submission
  JOURNAL   Submitted (12-MAR-2018) Huazhong Agricultural University, College
            of Resources and Environment of Huazhong Agricultural University,
            No.1, Shizishan Street, Wuhan, Hubei 430070, People's Republic of
            China
COMMENT     Bankit Comment: ALT EMAIL:529064293@qq.com.
            Bankit Comment: TOTAL # OF SEQS:324.
            Bankit Comment: TOTAL # OF SETS:1.
            
            ##Assembly-Data-START##
            Sequencing Technology :: Sanger dideoxy sequencing
            ##Assembly-Data-END##
FEATURES             Location/Qualifiers
     source          1..460
                     /organism="Uncultured candidate division NC10 bacterium
                     clone"
                     /mol_type="genomic DNA"
                     /isolation_source="rhizosphere sediment of Potamogeton
                     crispus"
                     /clone="N3-10"
                     /country="China"
                     /collected_by="Shanshan Huang"
                     /authority="Binghan Wang"
                     /note="[enrichment culture bacterial source]"
     rRNA            1..460
                     /product="16S ribosomal RNA"
BASE COUNT       84 a    136 c    130 g    110 t
ORIGIN      
        1 ctcagcgact tcgagtacaa cgggctttcg tggtgtgacg ggcggtgtgt acaaggcccg
       61 ggaacgtatt caccgcgtcg tgctgatacg cgattactag cgattcctcc ttcatggagt
      121 cgagttgcag actccaatct gaacttagac cggctttttg ggtttagctc tacctcgcgg
      181 tgtggcatcc ctttgtaccg gccattgtag cacgtgtgta gcccaggacg taaggggcat
      241 gatgacttga cgtcatcccc gccttcctcc ccgttgaccg gggcagttcc tctagagtgc
      301 ccagcatgac ctggtggcaa caagaggtga gggttgcgct cgttgcggga cttaacccaa
      361 catctcacga cacgagctga cgacagccat gcaccacctg tctccgcgct cccttgcggg
      421 cactcccttc tttcgaaggg attcgtggga tgtcaagccc
//
LOCUS       N3-11                    460 bp    DNA     linear       12-MAR-2018
DEFINITION  [Uncultured candidate division NC10 bacterium clone 16S ribosomal
            RNA gene, partial sequence].
ACCESSION   N3-11
VERSION
KEYWORDS    .
SOURCE      Uncultured candidate division NC10 bacterium clone
  ORGANISM  Uncultured candidate division NC10 bacterium clone
            Unclassified.
REFERENCE   1  (bases 1 to 460)
  AUTHORS   Wang,B., Huang,S., Zhang,L., Zhao,J., Liu,G., Hua,Y., Zhou,W. and
            Zhu,D.
  TITLE     Diversity of NC10 bacteria in rhizosphere and non-rhizosphere
            sediment of submerged Potamogeton crispus
  JOURNAL   Unpublished
REFERENCE   2  (bases 1 to 460)
  AUTHORS   Wang,B., Huang,S., Zhang,L., Zhao,J., Liu,G., Hua,Y., Zhou,W. and
            Zhu,D.
  TITLE     Direct Submission
  JOURNAL   Submitted (12-MAR-2018) Huazhong Agricultural University, College
            of Resources and Environment of Huazhong Agricultural University,
            No.1, Shizishan Street, Wuhan, Hubei 430070, People's Republic of
            China
COMMENT     Bankit Comment: ALT EMAIL:529064293@qq.com.
            Bankit Comment: TOTAL # OF SEQS:324.
            Bankit Comment: TOTAL # OF SETS:1.
            
            ##Assembly-Data-START##
            Sequencing Technology :: Sanger dideoxy sequencing
            ##Assembly-Data-END##
FEATURES             Location/Qualifiers
     source          1..460
                     /organism="Uncultured candidate division NC10 bacterium
                     clone"
                     /mol_type="genomic DNA"
                     /isolation_source="rhizosphere sediment of Potamogeton
                     crispus"
                     /clone="N3-11"
                     /country="China"
                     /collected_by="Shanshan Huang"
                     /authority="Binghan Wang"
                     /note="[enrichment culture bacterial source]"
     rRNA            1..460
                     /product="16S ribosomal RNA"
BASE COUNT       84 a    136 c    130 g    110 t
ORIGIN      
        1 ctcagcgact tcgagtacaa cgggctttcg tggtgtgacg ggcggtgtgt acaaggcccg
       61 ggaacgtatt caccgcgtcg tgctgatacg cgattactag cgattcctcc ttcatggagt
      121 cgagttgcag actccaatct gaacttagac cggctttttg ggtttagctc tacctcgcgg
      181 tgtggcatcc ctttgtaccg gccattgtag cacgtgtgta gcccaggacg taaggggcat
      241 gatgacttga cgtcatcccc gccttcctcc ccgttgaccg gggcagttcc tctagagtgc
      301 ccagcatgac ctggtggcaa caagaggtga gggttgcgct cgttgcggga cttaacccaa
      361 catctcacga cacgagctga cgacagccat gcaccacctg tctccgcgct cccttgcggg
      421 cactcccttc tttcgaaggg attcgtggga tgtcaagccc
//
LOCUS       N3-12                    460 bp    DNA     linear       12-MAR-2018
DEFINITION  [Uncultured candidate division NC10 bacterium clone 16S ribosomal
            RNA gene, partial sequence].
ACCESSION   N3-12
VERSION
KEYWORDS    .
SOURCE      Uncultured candidate division NC10 bacterium clone
  ORGANISM  Uncultured candidate division NC10 bacterium clone
            Unclassified.
REFERENCE   1  (bases 1 to 460)
  AUTHORS   Wang,B., Huang,S., Zhang,L., Zhao,J., Liu,G., Hua,Y., Zhou,W. and
            Zhu,D.
  TITLE     Diversity of NC10 bacteria in rhizosphere and non-rhizosphere
            sediment of submerged Potamogeton crispus
  JOURNAL   Unpublished
REFERENCE   2  (bases 1 to 460)
  AUTHORS   Wang,B., Huang,S., Zhang,L., Zhao,J., Liu,G., Hua,Y., Zhou,W. and
            Zhu,D.
  TITLE     Direct Submission
  JOURNAL   Submitted (12-MAR-2018) Huazhong Agricultural University, College
            of Resources and Environment of Huazhong Agricultural University,
            No.1, Shizishan Street, Wuhan, Hubei 430070, People's Republic of
            China
COMMENT     Bankit Comment: ALT EMAIL:529064293@qq.com.
            Bankit Comment: TOTAL # OF SEQS:324.
            Bankit Comment: TOTAL # OF SETS:1.
            
            ##Assembly-Data-START##
            Sequencing Technology :: Sanger dideoxy sequencing
            ##Assembly-Data-END##
FEATURES             Location/Qualifiers
     source          1..460
                     /organism="Uncultured candidate division NC10 bacterium
                     clone"
                     /mol_type="genomic DNA"
                     /isolation_source="rhizosphere sediment of Potamogeton
                     crispus"
                     /clone="N3-12"
                     /country="China"
                     /collected_by="Shanshan Huang"
                     /authority="Binghan Wang"
                     /note="[enrichment culture bacterial source]"
     rRNA            1..460
                     /product="16S ribosomal RNA"
BASE COUNT       84 a    136 c    130 g    110 t
ORIGIN      
        1 ctcagcgact tcgagtacaa cgggctttcg tggtgtgacg ggcggtgtgt acaaggcccg
       61 ggaacgtatt caccgcgtcg tgctgatacg cgattactag cgattcctcc ttcatggagt
      121 cgagttgcag actccaatct gaacttagac cggctttttg ggtttagctc tacctcgcgg
      181 tgtggcatcc ctttgtaccg gccattgtag cacgtgtgta gcccaggacg taaggggcat
      241 gatgacttga cgtcatcccc gccttcctcc ccgttgaccg gggcagttcc tctagagtgc
      301 ccagcatgac ctggtggcaa caagaggtga gggttgcgct cgttgcggga cttaacccaa
      361 catctcacga cacgagctga cgacagccat gcaccacctg tctccgcgct cccttgcggg
      421 cactcccttc tttcgaaggg attcgtggga tgtcaagccc
//
LOCUS       N3-13                    460 bp    DNA     linear       12-MAR-2018
DEFINITION  [Uncultured candidate division NC10 bacterium clone 16S ribosomal
            RNA gene, partial sequence].
ACCESSION   N3-13
VERSION
KEYWORDS    .
SOURCE      Uncultured candidate division NC10 bacterium clone
  ORGANISM  Uncultured candidate division NC10 bacterium clone
            Unclassified.
REFERENCE   1  (bases 1 to 460)
  AUTHORS   Wang,B., Huang,S., Zhang,L., Zhao,J., Liu,G., Hua,Y., Zhou,W. and
            Zhu,D.
  TITLE     Diversity of NC10 bacteria in rhizosphere and non-rhizosphere
            sediment of submerged Potamogeton crispus
  JOURNAL   Unpublished
REFERENCE   2  (bases 1 to 460)
  AUTHORS   Wang,B., Huang,S., Zhang,L., Zhao,J., Liu,G., Hua,Y., Zhou,W. and
            Zhu,D.
  TITLE     Direct Submission
  JOURNAL   Submitted (12-MAR-2018) Huazhong Agricultural University, College
            of Resources and Environment of Huazhong Agricultural University,
            No.1, Shizishan Street, Wuhan, Hubei 430070, People's Republic of
            China
COMMENT     Bankit Comment: ALT EMAIL:529064293@qq.com.
            Bankit Comment: TOTAL # OF SEQS:324.
            Bankit Comment: TOTAL # OF SETS:1.
            
            ##Assembly-Data-START##
            Sequencing Technology :: Sanger dideoxy sequencing
            ##Assembly-Data-END##
FEATURES             Location/Qualifiers
     source          1..460
                     /organism="Uncultured candidate division NC10 bacterium
                     clone"
                     /mol_type="genomic DNA"
                     /isolation_source="rhizosphere sediment of Potamogeton
                     crispus"
                     /clone="N3-13"
                     /country="China"
                     /collected_by="Shanshan Huang"
                     /authority="Binghan Wang"
                     /note="[enrichment culture bacterial source]"
     rRNA            1..460
                     /product="16S ribosomal RNA"
BASE COUNT       84 a    136 c    130 g    110 t
ORIGIN      
        1 ctcagcgact tcgagtacaa cgggctttcg tggtgtgacg ggcggtgtgt acaaggcccg
       61 ggaacgtatt caccgcgtcg tgctgatacg cgattactag cgattcctcc ttcatggagt
      121 cgagttgcag actccaatct gaacttagac cggctttttg ggtttagctc tacctcgcgg
      181 tgtggcatcc ctttgtaccg gccattgtag cacgtgtgta gcccaggacg taaggggcat
      241 gatgacttga cgtcatcccc gccttcctcc ccgttgaccg gggcagttcc tctagagtgc
      301 ccagcatgac ctggtggcaa caagaggtga gggttgcgct cgttgcggga cttaacccaa
      361 catctcacga cacgagctga cgacagccat gcaccacctg tctccgcgct cccttgcggg
      421 cactcccttc tttcgaaggg attcgtggga tgtcaagccc
//
LOCUS       N3-14                    460 bp    DNA     linear       12-MAR-2018
DEFINITION  [Uncultured candidate division NC10 bacterium clone 16S ribosomal
            RNA gene, partial sequence].
ACCESSION   N3-14
VERSION
KEYWORDS    .
SOURCE      Uncultured candidate division NC10 bacterium clone
  ORGANISM  Uncultured candidate division NC10 bacterium clone
            Unclassified.
REFERENCE   1  (bases 1 to 460)
  AUTHORS   Wang,B., Huang,S., Zhang,L., Zhao,J., Liu,G., Hua,Y., Zhou,W. and
            Zhu,D.
  TITLE     Diversity of NC10 bacteria in rhizosphere and non-rhizosphere
            sediment of submerged Potamogeton crispus
  JOURNAL   Unpublished
REFERENCE   2  (bases 1 to 460)
  AUTHORS   Wang,B., Huang,S., Zhang,L., Zhao,J., Liu,G., Hua,Y., Zhou,W. and
            Zhu,D.
  TITLE     Direct Submission
  JOURNAL   Submitted (12-MAR-2018) Huazhong Agricultural University, College
            of Resources and Environment of Huazhong Agricultural University,
            No.1, Shizishan Street, Wuhan, Hubei 430070, People's Republic of
            China
COMMENT     Bankit Comment: ALT EMAIL:529064293@qq.com.
            Bankit Comment: TOTAL # OF SEQS:324.
            Bankit Comment: TOTAL # OF SETS:1.
            
            ##Assembly-Data-START##
            Sequencing Technology :: Sanger dideoxy sequencing
            ##Assembly-Data-END##
FEATURES             Location/Qualifiers
     source          1..460
                     /organism="Uncultured candidate division NC10 bacterium
                     clone"
                     /mol_type="genomic DNA"
                     /isolation_source="rhizosphere sediment of Potamogeton
                     crispus"
                     /clone="N3-14"
                     /country="China"
                     /collected_by="Shanshan Huang"
                     /authority="Binghan Wang"
                     /note="[enrichment culture bacterial source]"
     rRNA            1..460
                     /product="16S ribosomal RNA"
BASE COUNT       84 a    136 c    130 g    110 t
ORIGIN      
        1 ctcagcgact tcgagtacaa cgggctttcg tggtgtgacg ggcggtgtgt acaaggcccg
       61 ggaacgtatt caccgcgtcg tgctgatacg cgattactag cgattcctcc ttcatggagt
      121 cgagttgcag actccaatct gaacttagac cggctttttg ggtttagctc tacctcgcgg
      181 tgtggcatcc ctttgtaccg gccattgtag cacgtgtgta gcccaggacg taaggggcat
      241 gatgacttga cgtcatcccc gccttcctcc ccgttgaccg gggcagttcc tctagagtgc
      301 ccagcatgac ctggtggcaa caagaggtga gggttgcgct cgttgcggga cttaacccaa
      361 catctcacga cacgagctga cgacagccat gcaccacctg tctccgcgct cccttgcggg
      421 cactcccttc tttcgaaggg attcgtggga tgtcaagccc
//
LOCUS       N3-15                    460 bp    DNA     linear       12-MAR-2018
DEFINITION  [Uncultured candidate division NC10 bacterium clone 16S ribosomal
            RNA gene, partial sequence].
ACCESSION   N3-15
VERSION
KEYWORDS    .
SOURCE      Uncultured candidate division NC10 bacterium clone
  ORGANISM  Uncultured candidate division NC10 bacterium clone
            Unclassified.
REFERENCE   1  (bases 1 to 460)
  AUTHORS   Wang,B., Huang,S., Zhang,L., Zhao,J., Liu,G., Hua,Y., Zhou,W. and
            Zhu,D.
  TITLE     Diversity of NC10 bacteria in rhizosphere and non-rhizosphere
            sediment of submerged Potamogeton crispus
  JOURNAL   Unpublished
REFERENCE   2  (bases 1 to 460)
  AUTHORS   Wang,B., Huang,S., Zhang,L., Zhao,J., Liu,G., Hua,Y., Zhou,W. and
            Zhu,D.
  TITLE     Direct Submission
  JOURNAL   Submitted (12-MAR-2018) Huazhong Agricultural University, College
            of Resources and Environment of Huazhong Agricultural University,
            No.1, Shizishan Street, Wuhan, Hubei 430070, People's Republic of
            China
COMMENT     Bankit Comment: ALT EMAIL:529064293@qq.com.
            Bankit Comment: TOTAL # OF SEQS:324.
            Bankit Comment: TOTAL # OF SETS:1.
            
            ##Assembly-Data-START##
            Sequencing Technology :: Sanger dideoxy sequencing
            ##Assembly-Data-END##
FEATURES             Location/Qualifiers
     source          1..460
                     /organism="Uncultured candidate division NC10 bacterium
                     clone"
                     /mol_type="genomic DNA"
                     /isolation_source="rhizosphere sediment of Potamogeton
                     crispus"
                     /clone="N3-15"
                     /country="China"
                     /collected_by="Shanshan Huang"
                     /authority="Binghan Wang"
                     /note="[enrichment culture bacterial source]"
     rRNA            1..460
                     /product="16S ribosomal RNA"
BASE COUNT       84 a    136 c    130 g    110 t
ORIGIN      
        1 ctcagcgact tcgagtacaa cgggctttcg tggtgtgacg ggcggtgtgt acaaggcccg
       61 ggaacgtatt caccgcgtcg tgctgatacg cgattactag cgattcctcc ttcatggagt
      121 cgagttgcag actccaatct gaacttagac cggctttttg ggtttagctc tacctcgcgg
      181 tgtggcatcc ctttgtaccg gccattgtag cacgtgtgta gcccaggacg taaggggcat
      241 gatgacttga cgtcatcccc gccttcctcc ccgttgaccg gggcagttcc tctagagtgc
      301 ccagcatgac ctggtggcaa caagaggtga gggttgcgct cgttgcggga cttaacccaa
      361 catctcacga cacgagctga cgacagccat gcaccacctg tctccgcgct cccttgcggg
      421 cactcccttc tttcgaaggg attcgtggga tgtcaagccc
//
LOCUS       N3-16                    460 bp    DNA     linear       12-MAR-2018
DEFINITION  [Uncultured candidate division NC10 bacterium clone 16S ribosomal
            RNA gene, partial sequence].
ACCESSION   N3-16
VERSION
KEYWORDS    .
SOURCE      Uncultured candidate division NC10 bacterium clone
  ORGANISM  Uncultured candidate division NC10 bacterium clone
            Unclassified.
REFERENCE   1  (bases 1 to 460)
  AUTHORS   Wang,B., Huang,S., Zhang,L., Zhao,J., Liu,G., Hua,Y., Zhou,W. and
            Zhu,D.
  TITLE     Diversity of NC10 bacteria in rhizosphere and non-rhizosphere
            sediment of submerged Potamogeton crispus
  JOURNAL   Unpublished
REFERENCE   2  (bases 1 to 460)
  AUTHORS   Wang,B., Huang,S., Zhang,L., Zhao,J., Liu,G., Hua,Y., Zhou,W. and
            Zhu,D.
  TITLE     Direct Submission
  JOURNAL   Submitted (12-MAR-2018) Huazhong Agricultural University, College
            of Resources and Environment of Huazhong Agricultural University,
            No.1, Shizishan Street, Wuhan, Hubei 430070, People's Republic of
            China
COMMENT     Bankit Comment: ALT EMAIL:529064293@qq.com.
            Bankit Comment: TOTAL # OF SEQS:324.
            Bankit Comment: TOTAL # OF SETS:1.
            
            ##Assembly-Data-START##
            Sequencing Technology :: Sanger dideoxy sequencing
            ##Assembly-Data-END##
FEATURES             Location/Qualifiers
     source          1..460
                     /organism="Uncultured candidate division NC10 bacterium
                     clone"
                     /mol_type="genomic DNA"
                     /isolation_source="rhizosphere sediment of Potamogeton
                     crispus"
                     /clone="N3-16"
                     /country="China"
                     /collected_by="Shanshan Huang"
                     /authority="Binghan Wang"
                     /note="[enrichment culture bacterial source]"
     rRNA            1..460
                     /product="16S ribosomal RNA"
BASE COUNT       84 a    136 c    130 g    110 t
ORIGIN      
        1 ctcagcgact tcgagtacaa cgggctttcg tggtgtgacg ggcggtgtgt acaaggcccg
       61 ggaacgtatt caccgcgtcg tgctgatacg cgattactag cgattcctcc ttcatggagt
      121 cgagttgcag actccaatct gaacttagac cggctttttg ggtttagctc tacctcgcgg
      181 tgtggcatcc ctttgtaccg gccattgtag cacgtgtgta gcccaggacg taaggggcat
      241 gatgacttga cgtcatcccc gccttcctcc ccgttgaccg gggcagttcc tctagagtgc
      301 ccagcatgac ctggtggcaa caagaggtga gggttgcgct cgttgcggga cttaacccaa
      361 catctcacga cacgagctga cgacagccat gcaccacctg tctccgcgct cccttgcggg
      421 cactcccttc tttcgaaggg attcgtggga tgtcaagccc
//
LOCUS       N3-17                    460 bp    DNA     linear       12-MAR-2018
DEFINITION  [Uncultured candidate division NC10 bacterium clone 16S ribosomal
            RNA gene, partial sequence].
ACCESSION   N3-17
VERSION
KEYWORDS    .
SOURCE      Uncultured candidate division NC10 bacterium clone
  ORGANISM  Uncultured candidate division NC10 bacterium clone
            Unclassified.
REFERENCE   1  (bases 1 to 460)
  AUTHORS   Wang,B., Huang,S., Zhang,L., Zhao,J., Liu,G., Hua,Y., Zhou,W. and
            Zhu,D.
  TITLE     Diversity of NC10 bacteria in rhizosphere and non-rhizosphere
            sediment of submerged Potamogeton crispus
  JOURNAL   Unpublished
REFERENCE   2  (bases 1 to 460)
  AUTHORS   Wang,B., Huang,S., Zhang,L., Zhao,J., Liu,G., Hua,Y., Zhou,W. and
            Zhu,D.
  TITLE     Direct Submission
  JOURNAL   Submitted (12-MAR-2018) Huazhong Agricultural University, College
            of Resources and Environment of Huazhong Agricultural University,
            No.1, Shizishan Street, Wuhan, Hubei 430070, People's Republic of
            China
COMMENT     Bankit Comment: ALT EMAIL:529064293@qq.com.
            Bankit Comment: TOTAL # OF SEQS:324.
            Bankit Comment: TOTAL # OF SETS:1.
            
            ##Assembly-Data-START##
            Sequencing Technology :: Sanger dideoxy sequencing
            ##Assembly-Data-END##
FEATURES             Location/Qualifiers
     source          1..460
                     /organism="Uncultured candidate division NC10 bacterium
                     clone"
                     /mol_type="genomic DNA"
                     /isolation_source="rhizosphere sediment of Potamogeton
                     crispus"
                     /clone="N3-17"
                     /country="China"
                     /collected_by="Shanshan Huang"
                     /authority="Binghan Wang"
                     /note="[enrichment culture bacterial source]"
     rRNA            1..460
                     /product="16S ribosomal RNA"
BASE COUNT       84 a    136 c    130 g    110 t
ORIGIN      
        1 ctcagcgact tcgagtacaa cgggctttcg tggtgtgacg ggcggtgtgt acaaggcccg
       61 ggaacgtatt caccgcgtcg tgctgatacg cgattactag cgattcctcc ttcatggagt
      121 cgagttgcag actccaatct gaacttagac cggctttttg ggtttagctc tacctcgcgg
      181 tgtggcatcc ctttgtaccg gccattgtag cacgtgtgta gcccaggacg taaggggcat
      241 gatgacttga cgtcatcccc gccttcctcc ccgttgaccg gggcagttcc tctagagtgc
      301 ccagcatgac ctggtggcaa caagaggtga gggttgcgct cgttgcggga cttaacccaa
      361 catctcacga cacgagctga cgacagccat gcaccacctg tctccgcgct cccttgcggg
      421 cactcccttc tttcgaaggg attcgtggga tgtcaagccc
//
LOCUS       N3-18                    460 bp    DNA     linear       12-MAR-2018
DEFINITION  [Uncultured candidate division NC10 bacterium clone 16S ribosomal
            RNA gene, partial sequence].
ACCESSION   N3-18
VERSION
KEYWORDS    .
SOURCE      Uncultured candidate division NC10 bacterium clone
  ORGANISM  Uncultured candidate division NC10 bacterium clone
            Unclassified.
REFERENCE   1  (bases 1 to 460)
  AUTHORS   Wang,B., Huang,S., Zhang,L., Zhao,J., Liu,G., Hua,Y., Zhou,W. and
            Zhu,D.
  TITLE     Diversity of NC10 bacteria in rhizosphere and non-rhizosphere
            sediment of submerged Potamogeton crispus
  JOURNAL   Unpublished
REFERENCE   2  (bases 1 to 460)
  AUTHORS   Wang,B., Huang,S., Zhang,L., Zhao,J., Liu,G., Hua,Y., Zhou,W. and
            Zhu,D.
  TITLE     Direct Submission
  JOURNAL   Submitted (12-MAR-2018) Huazhong Agricultural University, College
            of Resources and Environment of Huazhong Agricultural University,
            No.1, Shizishan Street, Wuhan, Hubei 430070, People's Republic of
            China
COMMENT     Bankit Comment: ALT EMAIL:529064293@qq.com.
            Bankit Comment: TOTAL # OF SEQS:324.
            Bankit Comment: TOTAL # OF SETS:1.
            
            ##Assembly-Data-START##
            Sequencing Technology :: Sanger dideoxy sequencing
            ##Assembly-Data-END##
FEATURES             Location/Qualifiers
     source          1..460
                     /organism="Uncultured candidate division NC10 bacterium
                     clone"
                     /mol_type="genomic DNA"
                     /isolation_source="rhizosphere sediment of Potamogeton
                     crispus"
                     /clone="N3-18"
                     /country="China"
                     /collected_by="Shanshan Huang"
                     /authority="Binghan Wang"
                     /note="[enrichment culture bacterial source]"
     rRNA            1..460
                     /product="16S ribosomal RNA"
BASE COUNT       84 a    136 c    130 g    110 t
ORIGIN      
        1 ctcagcgact tcgagtacaa cgggctttcg tggtgtgacg ggcggtgtgt acaaggcccg
       61 ggaacgtatt caccgcgtcg tgctgatacg cgattactag cgattcctcc ttcatggagt
      121 cgagttgcag actccaatct gaacttagac cggctttttg ggtttagctc tacctcgcgg
      181 tgtggcatcc ctttgtaccg gccattgtag cacgtgtgta gcccaggacg taaggggcat
      241 gatgacttga cgtcatcccc gccttcctcc ccgttgaccg gggcagttcc tctagagtgc
      301 ccagcatgac ctggtggcaa caagaggtga gggttgcgct cgttgcggga cttaacccaa
      361 catctcacga cacgagctga cgacagccat gcaccacctg tctccgcgct cccttgcggg
      421 cactcccttc tttcgaaggg attcgtggga tgtcaagccc
//
LOCUS       N3-19                    460 bp    DNA     linear       12-MAR-2018
DEFINITION  [Uncultured candidate division NC10 bacterium clone 16S ribosomal
            RNA gene, partial sequence].
ACCESSION   N3-19
VERSION
KEYWORDS    .
SOURCE      Uncultured candidate division NC10 bacterium clone
  ORGANISM  Uncultured candidate division NC10 bacterium clone
            Unclassified.
REFERENCE   1  (bases 1 to 460)
  AUTHORS   Wang,B., Huang,S., Zhang,L., Zhao,J., Liu,G., Hua,Y., Zhou,W. and
            Zhu,D.
  TITLE     Diversity of NC10 bacteria in rhizosphere and non-rhizosphere
            sediment of submerged Potamogeton crispus
  JOURNAL   Unpublished
REFERENCE   2  (bases 1 to 460)
  AUTHORS   Wang,B., Huang,S., Zhang,L., Zhao,J., Liu,G., Hua,Y., Zhou,W. and
            Zhu,D.
  TITLE     Direct Submission
  JOURNAL   Submitted (12-MAR-2018) Huazhong Agricultural University, College
            of Resources and Environment of Huazhong Agricultural University,
            No.1, Shizishan Street, Wuhan, Hubei 430070, People's Republic of
            China
COMMENT     Bankit Comment: ALT EMAIL:529064293@qq.com.
            Bankit Comment: TOTAL # OF SEQS:324.
            Bankit Comment: TOTAL # OF SETS:1.
            
            ##Assembly-Data-START##
            Sequencing Technology :: Sanger dideoxy sequencing
            ##Assembly-Data-END##
FEATURES             Location/Qualifiers
     source          1..460
                     /organism="Uncultured candidate division NC10 bacterium
                     clone"
                     /mol_type="genomic DNA"
                     /isolation_source="rhizosphere sediment of Potamogeton
                     crispus"
                     /clone="N3-19"
                     /country="China"
                     /collected_by="Shanshan Huang"
                     /authority="Binghan Wang"
                     /note="[enrichment culture bacterial source]"
     rRNA            1..460
                     /product="16S ribosomal RNA"
BASE COUNT       84 a    136 c    130 g    110 t
ORIGIN      
        1 ctcagcgact tcgagtacaa cgggctttcg tggtgtgacg ggcggtgtgt acaaggcccg
       61 ggaacgtatt caccgcgtcg tgctgatacg cgattactag cgattcctcc ttcatggagt
      121 cgagttgcag actccaatct gaacttagac cggctttttg ggtttagctc tacctcgcgg
      181 tgtggcatcc ctttgtaccg gccattgtag cacgtgtgta gcccaggacg taaggggcat
      241 gatgacttga cgtcatcccc gccttcctcc ccgttgaccg gggcagttcc tctagagtgc
      301 ccagcatgac ctggtggcaa caagaggtga gggttgcgct cgttgcggga cttaacccaa
      361 catctcacga cacgagctga cgacagccat gcaccacctg tctccgcgct cccttgcggg
      421 cactcccttc tttcgaaggg attcgtggga tgtcaagccc
//
LOCUS       N3-20                    460 bp    DNA     linear       12-MAR-2018
DEFINITION  [Uncultured candidate division NC10 bacterium clone 16S ribosomal
            RNA gene, partial sequence].
ACCESSION   N3-20
VERSION
KEYWORDS    .
SOURCE      Uncultured candidate division NC10 bacterium clone
  ORGANISM  Uncultured candidate division NC10 bacterium clone
            Unclassified.
REFERENCE   1  (bases 1 to 460)
  AUTHORS   Wang,B., Huang,S., Zhang,L., Zhao,J., Liu,G., Hua,Y., Zhou,W. and
            Zhu,D.
  TITLE     Diversity of NC10 bacteria in rhizosphere and non-rhizosphere
            sediment of submerged Potamogeton crispus
  JOURNAL   Unpublished
REFERENCE   2  (bases 1 to 460)
  AUTHORS   Wang,B., Huang,S., Zhang,L., Zhao,J., Liu,G., Hua,Y., Zhou,W. and
            Zhu,D.
  TITLE     Direct Submission
  JOURNAL   Submitted (12-MAR-2018) Huazhong Agricultural University, College
            of Resources and Environment of Huazhong Agricultural University,
            No.1, Shizishan Street, Wuhan, Hubei 430070, People's Republic of
            China
COMMENT     Bankit Comment: ALT EMAIL:529064293@qq.com.
            Bankit Comment: TOTAL # OF SEQS:324.
            Bankit Comment: TOTAL # OF SETS:1.
            
            ##Assembly-Data-START##
            Sequencing Technology :: Sanger dideoxy sequencing
            ##Assembly-Data-END##
FEATURES             Location/Qualifiers
     source          1..460
                     /organism="Uncultured candidate division NC10 bacterium
                     clone"
                     /mol_type="genomic DNA"
                     /isolation_source="rhizosphere sediment of Potamogeton
                     crispus"
                     /clone="N3-20"
                     /country="China"
                     /collected_by="Shanshan Huang"
                     /authority="Binghan Wang"
                     /note="[enrichment culture bacterial source]"
     rRNA            1..460
                     /product="16S ribosomal RNA"
BASE COUNT       84 a    136 c    130 g    110 t
ORIGIN      
        1 ctcagcgact tcgagtacaa cgggctttcg tggtgtgacg ggcggtgtgt acaaggcccg
       61 ggaacgtatt caccgcgtcg tgctgatacg cgattactag cgattcctcc ttcatggagt
      121 cgagttgcag actccaatct gaacttagac cggctttttg ggtttagctc tacctcgcgg
      181 tgtggcatcc ctttgtaccg gccattgtag cacgtgtgta gcccaggacg taaggggcat
      241 gatgacttga cgtcatcccc gccttcctcc ccgttgaccg gggcagttcc tctagagtgc
      301 ccagcatgac ctggtggcaa caagaggtga gggttgcgct cgttgcggga cttaacccaa
      361 catctcacga cacgagctga cgacagccat gcaccacctg tctccgcgct cccttgcggg
      421 cactcccttc tttcgaaggg attcgtggga tgtcaagccc
//
LOCUS       N3-21                    460 bp    DNA     linear       12-MAR-2018
DEFINITION  [Uncultured candidate division NC10 bacterium clone 16S ribosomal
            RNA gene, partial sequence].
ACCESSION   N3-21
VERSION
KEYWORDS    .
SOURCE      Uncultured candidate division NC10 bacterium clone
  ORGANISM  Uncultured candidate division NC10 bacterium clone
            Unclassified.
REFERENCE   1  (bases 1 to 460)
  AUTHORS   Wang,B., Huang,S., Zhang,L., Zhao,J., Liu,G., Hua,Y., Zhou,W. and
            Zhu,D.
  TITLE     Diversity of NC10 bacteria in rhizosphere and non-rhizosphere
            sediment of submerged Potamogeton crispus
  JOURNAL   Unpublished
REFERENCE   2  (bases 1 to 460)
  AUTHORS   Wang,B., Huang,S., Zhang,L., Zhao,J., Liu,G., Hua,Y., Zhou,W. and
            Zhu,D.
  TITLE     Direct Submission
  JOURNAL   Submitted (12-MAR-2018) Huazhong Agricultural University, College
            of Resources and Environment of Huazhong Agricultural University,
            No.1, Shizishan Street, Wuhan, Hubei 430070, People's Republic of
            China
COMMENT     Bankit Comment: ALT EMAIL:529064293@qq.com.
            Bankit Comment: TOTAL # OF SEQS:324.
            Bankit Comment: TOTAL # OF SETS:1.
            
            ##Assembly-Data-START##
            Sequencing Technology :: Sanger dideoxy sequencing
            ##Assembly-Data-END##
FEATURES             Location/Qualifiers
     source          1..460
                     /organism="Uncultured candidate division NC10 bacterium
                     clone"
                     /mol_type="genomic DNA"
                     /isolation_source="rhizosphere sediment of Potamogeton
                     crispus"
                     /clone="N3-21"
                     /country="China"
                     /collected_by="Shanshan Huang"
                     /authority="Binghan Wang"
                     /note="[enrichment culture bacterial source]"
     rRNA            1..460
                     /product="16S ribosomal RNA"
BASE COUNT       84 a    136 c    130 g    110 t
ORIGIN      
        1 ctcagcgact tcgagtacaa cgggctttcg tggtgtgacg ggcggtgtgt acaaggcccg
       61 ggaacgtatt caccgcgtcg tgctgatacg cgattactag cgattcctcc ttcatggagt
      121 cgagttgcag actccaatct gaacttagac cggctttttg ggtttagctc tacctcgcgg
      181 tgtggcatcc ctttgtaccg gccattgtag cacgtgtgta gcccaggacg taaggggcat
      241 gatgacttga cgtcatcccc gccttcctcc ccgttgaccg gggcagttcc tctagagtgc
      301 ccagcatgac ctggtggcaa caagaggtga gggttgcgct cgttgcggga cttaacccaa
      361 catctcacga cacgagctga cgacagccat gcaccacctg tctccgcgct cccttgcggg
      421 cactcccttc tttcgaaggg attcgtggga tgtcaagccc
//
LOCUS       N3-29                    460 bp    DNA     linear       12-MAR-2018
DEFINITION  [Uncultured candidate division NC10 bacterium clone 16S ribosomal
            RNA gene, partial sequence].
ACCESSION   N3-29
VERSION
KEYWORDS    .
SOURCE      Uncultured candidate division NC10 bacterium clone
  ORGANISM  Uncultured candidate division NC10 bacterium clone
            Unclassified.
REFERENCE   1  (bases 1 to 460)
  AUTHORS   Wang,B., Huang,S., Zhang,L., Zhao,J., Liu,G., Hua,Y., Zhou,W. and
            Zhu,D.
  TITLE     Diversity of NC10 bacteria in rhizosphere and non-rhizosphere
            sediment of submerged Potamogeton crispus
  JOURNAL   Unpublished
REFERENCE   2  (bases 1 to 460)
  AUTHORS   Wang,B., Huang,S., Zhang,L., Zhao,J., Liu,G., Hua,Y., Zhou,W. and
            Zhu,D.
  TITLE     Direct Submission
  JOURNAL   Submitted (12-MAR-2018) Huazhong Agricultural University, College
            of Resources and Environment of Huazhong Agricultural University,
            No.1, Shizishan Street, Wuhan, Hubei 430070, People's Republic of
            China
COMMENT     Bankit Comment: ALT EMAIL:529064293@qq.com.
            Bankit Comment: TOTAL # OF SEQS:324.
            Bankit Comment: TOTAL # OF SETS:1.
            
            ##Assembly-Data-START##
            Sequencing Technology :: Sanger dideoxy sequencing
            ##Assembly-Data-END##
FEATURES             Location/Qualifiers
     source          1..460
                     /organism="Uncultured candidate division NC10 bacterium
                     clone"
                     /mol_type="genomic DNA"
                     /isolation_source="rhizosphere sediment of Potamogeton
                     crispus"
                     /clone="N3-29"
                     /country="China"
                     /collected_by="Shanshan Huang"
                     /authority="Binghan Wang"
                     /note="[enrichment culture bacterial source]"
     rRNA            1..460
                     /product="16S ribosomal RNA"
BASE COUNT       83 a    136 c    131 g    110 t
ORIGIN      
        1 ctcagcgact tcgagtacag cgggctttcg tggtgtgacg ggcggtgtgt acaaggcccg
       61 ggaacgtatt caccgcgtcg tgctgatacg cgattactag cgattcctcc ttcatggagt
      121 cgagttgcag actccaatct gaacttagac cggctttttg ggtttagctc tacctcgcgg
      181 tgtggcatcc ctttgtaccg gccattgtag cacgtgtgta gcccaggacg taaggggcat
      241 gatgacttga cgtcatcccc gccttcctcc ccgttgaccg gggcagttcc tctagagtgc
      301 ccagcatgac ctggtggcaa caagaggtga gggttgcgct cgttgcggga cttaacccaa
      361 catctcacga cacgagctga cgacagccat gcaccacctg tctccgcgct cccttgcggg
      421 cactcccttc tttcgaaggg attcgtggga tgtcaagccc
//
LOCUS       N3-30                    460 bp    DNA     linear       12-MAR-2018
DEFINITION  [Uncultured candidate division NC10 bacterium clone 16S ribosomal
            RNA gene, partial sequence].
ACCESSION   N3-30
VERSION
KEYWORDS    .
SOURCE      Uncultured candidate division NC10 bacterium clone
  ORGANISM  Uncultured candidate division NC10 bacterium clone
            Unclassified.
REFERENCE   1  (bases 1 to 460)
  AUTHORS   Wang,B., Huang,S., Zhang,L., Zhao,J., Liu,G., Hua,Y., Zhou,W. and
            Zhu,D.
  TITLE     Diversity of NC10 bacteria in rhizosphere and non-rhizosphere
            sediment of submerged Potamogeton crispus
  JOURNAL   Unpublished
REFERENCE   2  (bases 1 to 460)
  AUTHORS   Wang,B., Huang,S., Zhang,L., Zhao,J., Liu,G., Hua,Y., Zhou,W. and
            Zhu,D.
  TITLE     Direct Submission
  JOURNAL   Submitted (12-MAR-2018) Huazhong Agricultural University, College
            of Resources and Environment of Huazhong Agricultural University,
            No.1, Shizishan Street, Wuhan, Hubei 430070, People's Republic of
            China
COMMENT     Bankit Comment: ALT EMAIL:529064293@qq.com.
            Bankit Comment: TOTAL # OF SEQS:324.
            Bankit Comment: TOTAL # OF SETS:1.
            
            ##Assembly-Data-START##
            Sequencing Technology :: Sanger dideoxy sequencing
            ##Assembly-Data-END##
FEATURES             Location/Qualifiers
     source          1..460
                     /organism="Uncultured candidate division NC10 bacterium
                     clone"
                     /mol_type="genomic DNA"
                     /isolation_source="rhizosphere sediment of Potamogeton
                     crispus"
                     /clone="N3-30"
                     /country="China"
                     /collected_by="Shanshan Huang"
                     /authority="Binghan Wang"
                     /note="[enrichment culture bacterial source]"
     rRNA            1..460
                     /product="16S ribosomal RNA"
BASE COUNT       83 a    136 c    131 g    110 t
ORIGIN      
        1 ctcagcgact tcgagtacag cgggctttcg tggtgtgacg ggcggtgtgt acaaggcccg
       61 ggaacgtatt caccgcgtcg tgctgatacg cgattactag cgattcctcc ttcatggagt
      121 cgagttgcag actccaatct gaacttagac cggctttttg ggtttagctc tacctcgcgg
      181 tgtggcatcc ctttgtaccg gccattgtag cacgtgtgta gcccaggacg taaggggcat
      241 gatgacttga cgtcatcccc gccttcctcc ccgttgaccg gggcagttcc tctagagtgc
      301 ccagcatgac ctggtggcaa caagaggtga gggttgcgct cgttgcggga cttaacccaa
      361 catctcacga cacgagctga cgacagccat gcaccacctg tctccgcgct cccttgcggg
      421 cactcccttc tttcgaaggg attcgtggga tgtcaagccc
//
LOCUS       N3-38                    460 bp    DNA     linear       12-MAR-2018
DEFINITION  [Uncultured candidate division NC10 bacterium clone 16S ribosomal
            RNA gene, partial sequence].
ACCESSION   N3-38
VERSION
KEYWORDS    .
SOURCE      Uncultured candidate division NC10 bacterium clone
  ORGANISM  Uncultured candidate division NC10 bacterium clone
            Unclassified.
REFERENCE   1  (bases 1 to 460)
  AUTHORS   Wang,B., Huang,S., Zhang,L., Zhao,J., Liu,G., Hua,Y., Zhou,W. and
            Zhu,D.
  TITLE     Diversity of NC10 bacteria in rhizosphere and non-rhizosphere
            sediment of submerged Potamogeton crispus
  JOURNAL   Unpublished
REFERENCE   2  (bases 1 to 460)
  AUTHORS   Wang,B., Huang,S., Zhang,L., Zhao,J., Liu,G., Hua,Y., Zhou,W. and
            Zhu,D.
  TITLE     Direct Submission
  JOURNAL   Submitted (12-MAR-2018) Huazhong Agricultural University, College
            of Resources and Environment of Huazhong Agricultural University,
            No.1, Shizishan Street, Wuhan, Hubei 430070, People's Republic of
            China
COMMENT     Bankit Comment: ALT EMAIL:529064293@qq.com.
            Bankit Comment: TOTAL # OF SEQS:324.
            Bankit Comment: TOTAL # OF SETS:1.
            
            ##Assembly-Data-START##
            Sequencing Technology :: Sanger dideoxy sequencing
            ##Assembly-Data-END##
FEATURES             Location/Qualifiers
     source          1..460
                     /organism="Uncultured candidate division NC10 bacterium
                     clone"
                     /mol_type="genomic DNA"
                     /isolation_source="rhizosphere sediment of Potamogeton
                     crispus"
                     /clone="N3-38"
                     /country="China"
                     /collected_by="Shanshan Huang"
                     /authority="Binghan Wang"
                     /note="[enrichment culture bacterial source]"
     rRNA            1..460
                     /product="16S ribosomal RNA"
BASE COUNT       82 a    142 c    129 g    107 t
ORIGIN      
        1 ctcagcgact tcgagtacaa ctgactttcg tggtgtgacg ggcggtgtgt acaaggcccg
       61 ggaacgtatt caccgccccg tgctgatggg cgattactag cgattcctcc ttcatggagt
      121 cgagttgcag actccaatct gaacttagac cggctttttg ggtttggcta cacctcgcgg
      181 tctcgcatcc ctttgtaccg gccattgtag cacgtgtgta gcccagggcg taaggggcat
      241 gatgacttga cgtcatcccc gccttcctcc ccgttgaccg gggcagttcc cctagagtcc
      301 ccagcatgac ctgatggcaa caaggggtga gggttgcgct cgttgcggga cttaacccaa
      361 catctcacga cacgagctga cgacagccat gcaccacctg tctccgcgct cccttgcggg
      421 cactcctgcc tttcggcaag gttcgtggga tgtcaagccc
//
LOCUS       N3-39                    460 bp    DNA     linear       12-MAR-2018
DEFINITION  [Uncultured candidate division NC10 bacterium clone 16S ribosomal
            RNA gene, partial sequence].
ACCESSION   N3-39
VERSION
KEYWORDS    .
SOURCE      Uncultured candidate division NC10 bacterium clone
  ORGANISM  Uncultured candidate division NC10 bacterium clone
            Unclassified.
REFERENCE   1  (bases 1 to 460)
  AUTHORS   Wang,B., Huang,S., Zhang,L., Zhao,J., Liu,G., Hua,Y., Zhou,W. and
            Zhu,D.
  TITLE     Diversity of NC10 bacteria in rhizosphere and non-rhizosphere
            sediment of submerged Potamogeton crispus
  JOURNAL   Unpublished
REFERENCE   2  (bases 1 to 460)
  AUTHORS   Wang,B., Huang,S., Zhang,L., Zhao,J., Liu,G., Hua,Y., Zhou,W. and
            Zhu,D.
  TITLE     Direct Submission
  JOURNAL   Submitted (12-MAR-2018) Huazhong Agricultural University, College
            of Resources and Environment of Huazhong Agricultural University,
            No.1, Shizishan Street, Wuhan, Hubei 430070, People's Republic of
            China
COMMENT     Bankit Comment: ALT EMAIL:529064293@qq.com.
            Bankit Comment: TOTAL # OF SEQS:324.
            Bankit Comment: TOTAL # OF SETS:1.
            
            ##Assembly-Data-START##
            Sequencing Technology :: Sanger dideoxy sequencing
            ##Assembly-Data-END##
FEATURES             Location/Qualifiers
     source          1..460
                     /organism="Uncultured candidate division NC10 bacterium
                     clone"
                     /mol_type="genomic DNA"
                     /isolation_source="rhizosphere sediment of Potamogeton
                     crispus"
                     /clone="N3-39"
                     /country="China"
                     /collected_by="Shanshan Huang"
                     /authority="Binghan Wang"
                     /note="[enrichment culture bacterial source]"
     rRNA            1..460
                     /product="16S ribosomal RNA"
BASE COUNT       84 a    136 c    130 g    110 t
ORIGIN      
        1 ctcagcgact tcgagtacaa cgggctttcg tggtgtgacg ggcggtgtgt acaaggcccg
       61 ggaacgtatt caccgcgtcg tgctgatacg cgattactag cgattcctcc ttcatggagt
      121 cgagttgcag actccaatct gaacttagac cggctttttg ggtttagctc tacctcgcgg
      181 tgtggcatcc ctttgtaccg gccattgtag cacgtgtgta gcccaggacg taaggggcat
      241 gatgacttga cgtcatcccc gccttcctcc ccgttgaccg gggcagttcc tctagagtgc
      301 ccagcatgac ctggtggcaa caagaggtga gggttgcgct cgttgcggga cttaacccaa
      361 catctcacga cacgagctga cgacagccat gcaccacctg tctccgcgct cccttgcggg
      421 cactcccttc tttcgaaggg attcgtggga tgtcaagccc
//
LOCUS       N3-40                    460 bp    DNA     linear       12-MAR-2018
DEFINITION  [Uncultured candidate division NC10 bacterium clone 16S ribosomal
            RNA gene, partial sequence].
ACCESSION   N3-40
VERSION
KEYWORDS    .
SOURCE      Uncultured candidate division NC10 bacterium clone
  ORGANISM  Uncultured candidate division NC10 bacterium clone
            Unclassified.
REFERENCE   1  (bases 1 to 460)
  AUTHORS   Wang,B., Huang,S., Zhang,L., Zhao,J., Liu,G., Hua,Y., Zhou,W. and
            Zhu,D.
  TITLE     Diversity of NC10 bacteria in rhizosphere and non-rhizosphere
            sediment of submerged Potamogeton crispus
  JOURNAL   Unpublished
REFERENCE   2  (bases 1 to 460)
  AUTHORS   Wang,B., Huang,S., Zhang,L., Zhao,J., Liu,G., Hua,Y., Zhou,W. and
            Zhu,D.
  TITLE     Direct Submission
  JOURNAL   Submitted (12-MAR-2018) Huazhong Agricultural University, College
            of Resources and Environment of Huazhong Agricultural University,
            No.1, Shizishan Street, Wuhan, Hubei 430070, People's Republic of
            China
COMMENT     Bankit Comment: ALT EMAIL:529064293@qq.com.
            Bankit Comment: TOTAL # OF SEQS:324.
            Bankit Comment: TOTAL # OF SETS:1.
            
            ##Assembly-Data-START##
            Sequencing Technology :: Sanger dideoxy sequencing
            ##Assembly-Data-END##
FEATURES             Location/Qualifiers
     source          1..460
                     /organism="Uncultured candidate division NC10 bacterium
                     clone"
                     /mol_type="genomic DNA"
                     /isolation_source="rhizosphere sediment of Potamogeton
                     crispus"
                     /clone="N3-40"
                     /country="China"
                     /collected_by="Shanshan Huang"
                     /authority="Binghan Wang"
                     /note="[enrichment culture bacterial source]"
     rRNA            1..460
                     /product="16S ribosomal RNA"
BASE COUNT       81 a    143 c    131 g    105 t
ORIGIN      
        1 ctcagcgact tcgagtacaa cgggctttcg tggtgtgacg ggcggtgtgt acaaggcccg
       61 ggaacgtatt caccgcgccg tgctgatgcg cgattactag cgattcctcc ttcatggagt
      121 cgagttgcag actccaatct gaacttagac cggctttttg ggtttagctc aacctcgcgg
      181 tcttgcatcc ctttgtaccg gccattgtag cacgtgtgta gcccaggacg taaggggcat
      241 gatgacttga cgtcgtcccc accttcctcc ccgttgaccg gggcagttcc cctagagtgc
      301 ccagcctgac ctgatggcaa caaggggtga gggttgcgct cgttgcggga cttaacccaa
      361 catctcacga cacgagctga cgacagccat gcaccacctg tctccgcgct cccttgcggg
      421 cacccccgcc tttcggcggg attcgtggga tgtcaagccc
//
LOCUS       N3-41                    460 bp    DNA     linear       12-MAR-2018
DEFINITION  [Uncultured candidate division NC10 bacterium clone 16S ribosomal
            RNA gene, partial sequence].
ACCESSION   N3-41
VERSION
KEYWORDS    .
SOURCE      Uncultured candidate division NC10 bacterium clone
  ORGANISM  Uncultured candidate division NC10 bacterium clone
            Unclassified.
REFERENCE   1  (bases 1 to 460)
  AUTHORS   Wang,B., Huang,S., Zhang,L., Zhao,J., Liu,G., Hua,Y., Zhou,W. and
            Zhu,D.
  TITLE     Diversity of NC10 bacteria in rhizosphere and non-rhizosphere
            sediment of submerged Potamogeton crispus
  JOURNAL   Unpublished
REFERENCE   2  (bases 1 to 460)
  AUTHORS   Wang,B., Huang,S., Zhang,L., Zhao,J., Liu,G., Hua,Y., Zhou,W. and
            Zhu,D.
  TITLE     Direct Submission
  JOURNAL   Submitted (12-MAR-2018) Huazhong Agricultural University, College
            of Resources and Environment of Huazhong Agricultural University,
            No.1, Shizishan Street, Wuhan, Hubei 430070, People's Republic of
            China
COMMENT     Bankit Comment: ALT EMAIL:529064293@qq.com.
            Bankit Comment: TOTAL # OF SEQS:324.
            Bankit Comment: TOTAL # OF SETS:1.
            
            ##Assembly-Data-START##
            Sequencing Technology :: Sanger dideoxy sequencing
            ##Assembly-Data-END##
FEATURES             Location/Qualifiers
     source          1..460
                     /organism="Uncultured candidate division NC10 bacterium
                     clone"
                     /mol_type="genomic DNA"
                     /isolation_source="rhizosphere sediment of Potamogeton
                     crispus"
                     /clone="N3-41"
                     /country="China"
                     /collected_by="Shanshan Huang"
                     /authority="Binghan Wang"
                     /note="[enrichment culture bacterial source]"
     rRNA            1..460
                     /product="16S ribosomal RNA"
BASE COUNT       81 a    143 c    131 g    105 t
ORIGIN      
        1 ctcagcgact tcgagtacaa cgggctttcg tggtgtgacg ggcggtgtgt acaaggcccg
       61 ggaacgtatt caccgcgccg tgctgatgcg cgattactag cgattcctcc ttcatggagt
      121 cgagttgcag actccaatct gaacttagac cggctttttg ggtttagctc aacctcgcgg
      181 tcttgcatcc ctttgtaccg gccattgtag cacgtgtgta gcccaggacg taaggggcat
      241 gatgacttga cgtcgtcccc accttcctcc ccgttgaccg gggcagttcc cctagagtgc
      301 ccagcctgac ctgatggcaa caaggggtga gggttgcgct cgttgcggga cttaacccaa
      361 catctcacga cacgagctga cgacagccat gcaccacctg tctccgcgct cccttgcggg
      421 cacccccgcc tttcggcggg attcgtggga tgtcaagccc
//
LOCUS       N3-42                    460 bp    DNA     linear       12-MAR-2018
DEFINITION  [Uncultured candidate division NC10 bacterium clone 16S ribosomal
            RNA gene, partial sequence].
ACCESSION   N3-42
VERSION
KEYWORDS    .
SOURCE      Uncultured candidate division NC10 bacterium clone
  ORGANISM  Uncultured candidate division NC10 bacterium clone
            Unclassified.
REFERENCE   1  (bases 1 to 460)
  AUTHORS   Wang,B., Huang,S., Zhang,L., Zhao,J., Liu,G., Hua,Y., Zhou,W. and
            Zhu,D.
  TITLE     Diversity of NC10 bacteria in rhizosphere and non-rhizosphere
            sediment of submerged Potamogeton crispus
  JOURNAL   Unpublished
REFERENCE   2  (bases 1 to 460)
  AUTHORS   Wang,B., Huang,S., Zhang,L., Zhao,J., Liu,G., Hua,Y., Zhou,W. and
            Zhu,D.
  TITLE     Direct Submission
  JOURNAL   Submitted (12-MAR-2018) Huazhong Agricultural University, College
            of Resources and Environment of Huazhong Agricultural University,
            No.1, Shizishan Street, Wuhan, Hubei 430070, People's Republic of
            China
COMMENT     Bankit Comment: ALT EMAIL:529064293@qq.com.
            Bankit Comment: TOTAL # OF SEQS:324.
            Bankit Comment: TOTAL # OF SETS:1.
            
            ##Assembly-Data-START##
            Sequencing Technology :: Sanger dideoxy sequencing
            ##Assembly-Data-END##
FEATURES             Location/Qualifiers
     source          1..460
                     /organism="Uncultured candidate division NC10 bacterium
                     clone"
                     /mol_type="genomic DNA"
                     /isolation_source="rhizosphere sediment of Potamogeton
                     crispus"
                     /clone="N3-42"
                     /country="China"
                     /collected_by="Shanshan Huang"
                     /authority="Binghan Wang"
                     /note="[enrichment culture bacterial source]"
     rRNA            1..460
                     /product="16S ribosomal RNA"
BASE COUNT       82 a    139 c    132 g    107 t
ORIGIN      
        1 ctcagcgact tcgagtacaa cgggctttcg tggtgtgacg ggcggtgtgt acaaggcccg
       61 ggaacgtatt caccgcgtcg tgctgatacg cgattactag cgattcctcc ttcatggagt
      121 cgagttgcag actccaatct gaacttagac cggctttttg ggtttagctc tacctcgcgg
      181 tgtggcatcc ctttgtaccg gccattgtag cacgtgtgta gcccaggacg taaggggcat
      241 gatgacttga cgtcatcccc gccttcctcc ccgttgaccg gggcagttcc tctagagtgc
      301 ccagcatgac ctggtggcaa caagaggtga gggttgcgct cgttgcggga cttaacccaa
      361 catctcacga cacgagctga cgacagccat gcaccacctg tctccgcgct cccttgcggg
      421 cacccccgcc tttcggcgag gttcgtggga tgtcaagccc
//
LOCUS       N3-43                    460 bp    DNA     linear       12-MAR-2018
DEFINITION  [Uncultured candidate division NC10 bacterium clone 16S ribosomal
            RNA gene, partial sequence].
ACCESSION   N3-43
VERSION
KEYWORDS    .
SOURCE      Uncultured candidate division NC10 bacterium clone
  ORGANISM  Uncultured candidate division NC10 bacterium clone
            Unclassified.
REFERENCE   1  (bases 1 to 460)
  AUTHORS   Wang,B., Huang,S., Zhang,L., Zhao,J., Liu,G., Hua,Y., Zhou,W. and
            Zhu,D.
  TITLE     Diversity of NC10 bacteria in rhizosphere and non-rhizosphere
            sediment of submerged Potamogeton crispus
  JOURNAL   Unpublished
REFERENCE   2  (bases 1 to 460)
  AUTHORS   Wang,B., Huang,S., Zhang,L., Zhao,J., Liu,G., Hua,Y., Zhou,W. and
            Zhu,D.
  TITLE     Direct Submission
  JOURNAL   Submitted (12-MAR-2018) Huazhong Agricultural University, College
            of Resources and Environment of Huazhong Agricultural University,
            No.1, Shizishan Street, Wuhan, Hubei 430070, People's Republic of
            China
COMMENT     Bankit Comment: ALT EMAIL:529064293@qq.com.
            Bankit Comment: TOTAL # OF SEQS:324.
            Bankit Comment: TOTAL # OF SETS:1.
            
            ##Assembly-Data-START##
            Sequencing Technology :: Sanger dideoxy sequencing
            ##Assembly-Data-END##
FEATURES             Location/Qualifiers
     source          1..460
                     /organism="Uncultured candidate division NC10 bacterium
                     clone"
                     /mol_type="genomic DNA"
                     /isolation_source="rhizosphere sediment of Potamogeton
                     crispus"
                     /clone="N3-43"
                     /country="China"
                     /collected_by="Shanshan Huang"
                     /authority="Binghan Wang"
                     /note="[enrichment culture bacterial source]"
     rRNA            1..460
                     /product="16S ribosomal RNA"
BASE COUNT       82 a    139 c    132 g    107 t
ORIGIN      
        1 ctcagcgact tcgagtacaa cgggctttcg tggtgtgacg ggcggtgtgt acaaggcccg
       61 ggaacgtatt caccgcgtcg tgctgatacg cgattactag cgattcctcc ttcatggagt
      121 cgagttgcag actccaatct gaacttagac cggctttttg ggtttagctc tacctcgcgg
      181 tgtggcatcc ctttgtaccg gccattgtag cacgtgtgta gcccaggacg taaggggcat
      241 gatgacttga cgtcatcccc gccttcctcc ccgttgaccg gggcagttcc tctagagtgc
      301 ccagcatgac ctggtggcaa caagaggtga gggttgcgct cgttgcggga cttaacccaa
      361 catctcacga cacgagctga cgacagccat gcaccacctg tctccgcgct cccttgcggg
      421 cacccccgcc tttcggcgag gttcgtggga tgtcaagccc
//
LOCUS       N3-44                    460 bp    DNA     linear       12-MAR-2018
DEFINITION  [Uncultured candidate division NC10 bacterium clone 16S ribosomal
            RNA gene, partial sequence].
ACCESSION   N3-44
VERSION
KEYWORDS    .
SOURCE      Uncultured candidate division NC10 bacterium clone
  ORGANISM  Uncultured candidate division NC10 bacterium clone
            Unclassified.
REFERENCE   1  (bases 1 to 460)
  AUTHORS   Wang,B., Huang,S., Zhang,L., Zhao,J., Liu,G., Hua,Y., Zhou,W. and
            Zhu,D.
  TITLE     Diversity of NC10 bacteria in rhizosphere and non-rhizosphere
            sediment of submerged Potamogeton crispus
  JOURNAL   Unpublished
REFERENCE   2  (bases 1 to 460)
  AUTHORS   Wang,B., Huang,S., Zhang,L., Zhao,J., Liu,G., Hua,Y., Zhou,W. and
            Zhu,D.
  TITLE     Direct Submission
  JOURNAL   Submitted (12-MAR-2018) Huazhong Agricultural University, College
            of Resources and Environment of Huazhong Agricultural University,
            No.1, Shizishan Street, Wuhan, Hubei 430070, People's Republic of
            China
COMMENT     Bankit Comment: ALT EMAIL:529064293@qq.com.
            Bankit Comment: TOTAL # OF SEQS:324.
            Bankit Comment: TOTAL # OF SETS:1.
            
            ##Assembly-Data-START##
            Sequencing Technology :: Sanger dideoxy sequencing
            ##Assembly-Data-END##
FEATURES             Location/Qualifiers
     source          1..460
                     /organism="Uncultured candidate division NC10 bacterium
                     clone"
                     /mol_type="genomic DNA"
                     /isolation_source="rhizosphere sediment of Potamogeton
                     crispus"
                     /clone="N3-44"
                     /country="China"
                     /collected_by="Shanshan Huang"
                     /authority="Binghan Wang"
                     /note="[enrichment culture bacterial source]"
     rRNA            1..460
                     /product="16S ribosomal RNA"
BASE COUNT       85 a    136 c    129 g    110 t
ORIGIN      
        1 ctcagcgact tcgagtacaa cgggctttcg tggtgtgacg ggcggtgtgt acaaggcccg
       61 ggaacgtatt caccgcgtcg tgctgatacg cgattactag cgattcctcc ttcatggagt
      121 cgagttgcag actccaatct gaacttagac cggctttttg ggtttagctc tacctcgcgg
      181 tgtggcatcc ctttgtaccg gccattgtag cacgtgtgta gcccaggacg taaggggcat
      241 gataacttga cgtcatcccc gccttcctcc ccgttgaccg gggcagttcc tctagagtgc
      301 ccagcatgac ctggtggcaa caagaggtga gggttgcgct cgttgcggga cttaacccaa
      361 catctcacga cacgagctga cgacagccat gcaccacctg tctccgcgct cccttgcggg
      421 cactcccttc tttcgaaggg attcgtggga tgtcaagccc
//
LOCUS       N3-45                    460 bp    DNA     linear       12-MAR-2018
DEFINITION  [Uncultured candidate division NC10 bacterium clone 16S ribosomal
            RNA gene, partial sequence].
ACCESSION   N3-45
VERSION
KEYWORDS    .
SOURCE      Uncultured candidate division NC10 bacterium clone
  ORGANISM  Uncultured candidate division NC10 bacterium clone
            Unclassified.
REFERENCE   1  (bases 1 to 460)
  AUTHORS   Wang,B., Huang,S., Zhang,L., Zhao,J., Liu,G., Hua,Y., Zhou,W. and
            Zhu,D.
  TITLE     Diversity of NC10 bacteria in rhizosphere and non-rhizosphere
            sediment of submerged Potamogeton crispus
  JOURNAL   Unpublished
REFERENCE   2  (bases 1 to 460)
  AUTHORS   Wang,B., Huang,S., Zhang,L., Zhao,J., Liu,G., Hua,Y., Zhou,W. and
            Zhu,D.
  TITLE     Direct Submission
  JOURNAL   Submitted (12-MAR-2018) Huazhong Agricultural University, College
            of Resources and Environment of Huazhong Agricultural University,
            No.1, Shizishan Street, Wuhan, Hubei 430070, People's Republic of
            China
COMMENT     Bankit Comment: ALT EMAIL:529064293@qq.com.
            Bankit Comment: TOTAL # OF SEQS:324.
            Bankit Comment: TOTAL # OF SETS:1.
            
            ##Assembly-Data-START##
            Sequencing Technology :: Sanger dideoxy sequencing
            ##Assembly-Data-END##
FEATURES             Location/Qualifiers
     source          1..460
                     /organism="Uncultured candidate division NC10 bacterium
                     clone"
                     /mol_type="genomic DNA"
                     /isolation_source="rhizosphere sediment of Potamogeton
                     crispus"
                     /clone="N3-45"
                     /country="China"
                     /collected_by="Shanshan Huang"
                     /authority="Binghan Wang"
                     /note="[enrichment culture bacterial source]"
     rRNA            1..460
                     /product="16S ribosomal RNA"
BASE COUNT       84 a    136 c    130 g    110 t
ORIGIN      
        1 ctcagcgact tcgagtacaa cgggctttcg tggtgtgacg ggcggtgtgt acaaggcccg
       61 ggaacgtatt caccgcgtcg tgctgatacg cgattactag cgattcctcc ttcatggagt
      121 cgagttgcag actccaatct gaacttagac cggctttttg ggtttagctc tacctcgcgg
      181 tgtggcatcc ctttgtaccg gccattgtag cacgtgtgta gcccaggacg taaggggcat
      241 gatgacttga cgtcatcccc gccttcctcc ccgttgaccg gggcagttcc tctagagtgc
      301 ccagcatgac ctggtggcaa caagaggtga gggttgcgct cgttgcggga cttaacccaa
      361 catctcacga cacgagctga cgacagccat gcaccacctg tctccgcgct cccttgcggg
      421 cactcccttc tttcgaaggg attcgtggga tgtcaagccc
//
LOCUS       N3-46                    460 bp    DNA     linear       12-MAR-2018
DEFINITION  [Uncultured candidate division NC10 bacterium clone 16S ribosomal
            RNA gene, partial sequence].
ACCESSION   N3-46
VERSION
KEYWORDS    .
SOURCE      Uncultured candidate division NC10 bacterium clone
  ORGANISM  Uncultured candidate division NC10 bacterium clone
            Unclassified.
REFERENCE   1  (bases 1 to 460)
  AUTHORS   Wang,B., Huang,S., Zhang,L., Zhao,J., Liu,G., Hua,Y., Zhou,W. and
            Zhu,D.
  TITLE     Diversity of NC10 bacteria in rhizosphere and non-rhizosphere
            sediment of submerged Potamogeton crispus
  JOURNAL   Unpublished
REFERENCE   2  (bases 1 to 460)
  AUTHORS   Wang,B., Huang,S., Zhang,L., Zhao,J., Liu,G., Hua,Y., Zhou,W. and
            Zhu,D.
  TITLE     Direct Submission
  JOURNAL   Submitted (12-MAR-2018) Huazhong Agricultural University, College
            of Resources and Environment of Huazhong Agricultural University,
            No.1, Shizishan Street, Wuhan, Hubei 430070, People's Republic of
            China
COMMENT     Bankit Comment: ALT EMAIL:529064293@qq.com.
            Bankit Comment: TOTAL # OF SEQS:324.
            Bankit Comment: TOTAL # OF SETS:1.
            
            ##Assembly-Data-START##
            Sequencing Technology :: Sanger dideoxy sequencing
            ##Assembly-Data-END##
FEATURES             Location/Qualifiers
     source          1..460
                     /organism="Uncultured candidate division NC10 bacterium
                     clone"
                     /mol_type="genomic DNA"
                     /isolation_source="rhizosphere sediment of Potamogeton
                     crispus"
                     /clone="N3-46"
                     /country="China"
                     /collected_by="Shanshan Huang"
                     /authority="Binghan Wang"
                     /note="[enrichment culture bacterial source]"
     rRNA            1..460
                     /product="16S ribosomal RNA"
BASE COUNT       84 a    136 c    130 g    110 t
ORIGIN      
        1 ctcagcgact tcgagtacaa cgggctttcg tggtgtgacg ggcggtgtgt acaaggcccg
       61 ggaacgtatt caccgcgtcg tgctgatacg cgattactag cgattcctcc ttcatggagt
      121 cgagttgcag actccaatct gaacttagac cggctttttg ggtttagctc tacctcgcgg
      181 tgtggcatcc ctttgtaccg gccattgtag cacgtgtgta gcccaggacg taaggggcat
      241 gatgacttga cgtcatcccc gccttcctcc ccgttgaccg gggcagttcc tctagagtgc
      301 ccagcatgac ctggtggcaa caagaggtga gggttgcgct cgttgcggga cttaacccaa
      361 catctcacga cacgagctga cgacagccat gcaccacctg tctccgcgct cccttgcggg
      421 cactcccttc tttcgaaggg attcgtggga tgtcaagccc
//
LOCUS       N3-47                    460 bp    DNA     linear       12-MAR-2018
DEFINITION  [Uncultured candidate division NC10 bacterium clone 16S ribosomal
            RNA gene, partial sequence].
ACCESSION   N3-47
VERSION
KEYWORDS    .
SOURCE      Uncultured candidate division NC10 bacterium clone
  ORGANISM  Uncultured candidate division NC10 bacterium clone
            Unclassified.
REFERENCE   1  (bases 1 to 460)
  AUTHORS   Wang,B., Huang,S., Zhang,L., Zhao,J., Liu,G., Hua,Y., Zhou,W. and
            Zhu,D.
  TITLE     Diversity of NC10 bacteria in rhizosphere and non-rhizosphere
            sediment of submerged Potamogeton crispus
  JOURNAL   Unpublished
REFERENCE   2  (bases 1 to 460)
  AUTHORS   Wang,B., Huang,S., Zhang,L., Zhao,J., Liu,G., Hua,Y., Zhou,W. and
            Zhu,D.
  TITLE     Direct Submission
  JOURNAL   Submitted (12-MAR-2018) Huazhong Agricultural University, College
            of Resources and Environment of Huazhong Agricultural University,
            No.1, Shizishan Street, Wuhan, Hubei 430070, People's Republic of
            China
COMMENT     Bankit Comment: ALT EMAIL:529064293@qq.com.
            Bankit Comment: TOTAL # OF SEQS:324.
            Bankit Comment: TOTAL # OF SETS:1.
            
            ##Assembly-Data-START##
            Sequencing Technology :: Sanger dideoxy sequencing
            ##Assembly-Data-END##
FEATURES             Location/Qualifiers
     source          1..460
                     /organism="Uncultured candidate division NC10 bacterium
                     clone"
                     /mol_type="genomic DNA"
                     /isolation_source="rhizosphere sediment of Potamogeton
                     crispus"
                     /clone="N3-47"
                     /country="China"
                     /collected_by="Shanshan Huang"
                     /authority="Binghan Wang"
                     /note="[enrichment culture bacterial source]"
     rRNA            1..460
                     /product="16S ribosomal RNA"
BASE COUNT       84 a    136 c    130 g    110 t
ORIGIN      
        1 ctcagcgact tcgagtacaa cgggctttcg tggtgtgacg ggcggtgtgt acaaggcccg
       61 ggaacgtatt caccgcgtcg tgctgatacg cgattactag cgattcctcc ttcatggagt
      121 cgagttgcag actccaatct gaacttagac cggctttttg ggtttagctc tacctcgcgg
      181 tgtggcatcc ctttgtaccg gccattgtag cacgtgtgta gcccaggacg taaggggcat
      241 gatgacttga cgtcatcccc gccttcctcc ccgttgaccg gggcagttcc tctagagtgc
      301 ccagcatgac ctggtggcaa caagaggtga gggttgcgct cgttgcggga cttaacccaa
      361 catctcacga cacgagctga cgacagccat gcaccacctg tctccgcgct cccttgcggg
      421 cactcccttc tttcgaaggg attcgtggga tgtcaagccc
//
LOCUS       N3-1                     460 bp    DNA     linear       12-MAR-2018
DEFINITION  [Uncultured candidate division NC10 bacterium clone 16S ribosomal
            RNA gene, partial sequence].
ACCESSION   N3-1
VERSION
KEYWORDS    .
SOURCE      Uncultured candidate division NC10 bacterium clone
  ORGANISM  Uncultured candidate division NC10 bacterium clone
            Unclassified.
REFERENCE   1  (bases 1 to 460)
  AUTHORS   Wang,B., Huang,S., Zhang,L., Zhao,J., Liu,G., Hua,Y., Zhou,W. and
            Zhu,D.
  TITLE     Diversity of NC10 bacteria in rhizosphere and non-rhizosphere
            sediment of submerged Potamogeton crispus
  JOURNAL   Unpublished
REFERENCE   2  (bases 1 to 460)
  AUTHORS   Wang,B., Huang,S., Zhang,L., Zhao,J., Liu,G., Hua,Y., Zhou,W. and
            Zhu,D.
  TITLE     Direct Submission
  JOURNAL   Submitted (12-MAR-2018) Huazhong Agricultural University, College
            of Resources and Environment of Huazhong Agricultural University,
            No.1, Shizishan Street, Wuhan, Hubei 430070, People's Republic of
            China
COMMENT     Bankit Comment: ALT EMAIL:529064293@qq.com.
            Bankit Comment: TOTAL # OF SEQS:324.
            Bankit Comment: TOTAL # OF SETS:1.
            
            ##Assembly-Data-START##
            Sequencing Technology :: Sanger dideoxy sequencing
            ##Assembly-Data-END##
FEATURES             Location/Qualifiers
     source          1..460
                     /organism="Uncultured candidate division NC10 bacterium
                     clone"
                     /mol_type="genomic DNA"
                     /isolation_source="rhizosphere sediment of Potamogeton
                     crispus"
                     /clone="N3-1"
                     /country="China"
                     /collected_by="Shanshan Huang"
                     /authority="Binghan Wang"
                     /note="[enrichment culture bacterial source]"
     rRNA            1..460
                     /product="16S ribosomal RNA"
BASE COUNT       86 a    136 c    127 g    111 t
ORIGIN      
        1 ctcagcgact tcgagtacaa ctgactttcg tggtgtgacg ggcggtgtgt acaaggcccg
       61 ggaacgtatt caccgcgtcg tgctgatacg cgattactag cgattcctcc ttcatgaagt
      121 cgagttgcag actccaatct gaacttagac cggctttttg ggtttagctc tacctcgcgg
      181 tgtggcatcc ctttgtaccg gccattgtag cacgtgtgta gcccaggacg taaggggcat
      241 gatgacttga cgtcatcccc gccttcctcc ccgttgaccg gggcagttcc tctagagtgc
      301 ccagcatgac ctggtggcaa caagaggtga gggttgcgct cgttgcggga cttaacccaa
      361 catctcacga cacgagctga cgacagccat gcaccacctg tctccgcgct cccttgcggg
      421 cactcccttc tttcgaaggg attcgtggga tgtcaagccc
//
LOCUS       N3-2                     460 bp    DNA     linear       12-MAR-2018
DEFINITION  [Uncultured candidate division NC10 bacterium clone 16S ribosomal
            RNA gene, partial sequence].
ACCESSION   N3-2
VERSION
KEYWORDS    .
SOURCE      Uncultured candidate division NC10 bacterium clone
  ORGANISM  Uncultured candidate division NC10 bacterium clone
            Unclassified.
REFERENCE   1  (bases 1 to 460)
  AUTHORS   Wang,B., Huang,S., Zhang,L., Zhao,J., Liu,G., Hua,Y., Zhou,W. and
            Zhu,D.
  TITLE     Diversity of NC10 bacteria in rhizosphere and non-rhizosphere
            sediment of submerged Potamogeton crispus
  JOURNAL   Unpublished
REFERENCE   2  (bases 1 to 460)
  AUTHORS   Wang,B., Huang,S., Zhang,L., Zhao,J., Liu,G., Hua,Y., Zhou,W. and
            Zhu,D.
  TITLE     Direct Submission
  JOURNAL   Submitted (12-MAR-2018) Huazhong Agricultural University, College
            of Resources and Environment of Huazhong Agricultural University,
            No.1, Shizishan Street, Wuhan, Hubei 430070, People's Republic of
            China
COMMENT     Bankit Comment: ALT EMAIL:529064293@qq.com.
            Bankit Comment: TOTAL # OF SEQS:324.
            Bankit Comment: TOTAL # OF SETS:1.
            
            ##Assembly-Data-START##
            Sequencing Technology :: Sanger dideoxy sequencing
            ##Assembly-Data-END##
FEATURES             Location/Qualifiers
     source          1..460
                     /organism="Uncultured candidate division NC10 bacterium
                     clone"
                     /mol_type="genomic DNA"
                     /isolation_source="rhizosphere sediment of Potamogeton
                     crispus"
                     /clone="N3-2"
                     /country="China"
                     /collected_by="Shanshan Huang"
                     /authority="Binghan Wang"
                     /note="[enrichment culture bacterial source]"
     rRNA            1..460
                     /product="16S ribosomal RNA"
BASE COUNT       83 a    140 c    129 g    108 t
ORIGIN      
        1 ctcagcgact tcgagtacaa caggctttcg tggtgtgacg ggcggtgtgt acaaggcccg
       61 ggaacgtatt caccgcgtcg tgctgatacg cgattactag cgattcctcc ttcatggagt
      121 cgagttgcag actccaatct gaacttagac cggctttttg ggtttagctc cacctcgcgg
      181 tcttgcatcc ctctgtaccg gccattgtag cacgtgtgta gcccaggacg taaggggcat
      241 gatgacttga cgtcgtcccc gccttcctcc ccgttgaccg gggcagttcc cctagagtgc
      301 ccagcatgac ctggtggcaa caaggggtga gggttgcgct cgttgcggga cttaacccaa
      361 catctcacga cacgagctga cgacagccat gcaccacctg tctccgcgct cccttgcggg
      421 cacctcttcc tttcggaaga gttcgtggga tgtcaagccc
//
LOCUS       N3-3                     460 bp    DNA     linear       12-MAR-2018
DEFINITION  [Uncultured candidate division NC10 bacterium clone 16S ribosomal
            RNA gene, partial sequence].
ACCESSION   N3-3
VERSION
KEYWORDS    .
SOURCE      Uncultured candidate division NC10 bacterium clone
  ORGANISM  Uncultured candidate division NC10 bacterium clone
            Unclassified.
REFERENCE   1  (bases 1 to 460)
  AUTHORS   Wang,B., Huang,S., Zhang,L., Zhao,J., Liu,G., Hua,Y., Zhou,W. and
            Zhu,D.
  TITLE     Diversity of NC10 bacteria in rhizosphere and non-rhizosphere
            sediment of submerged Potamogeton crispus
  JOURNAL   Unpublished
REFERENCE   2  (bases 1 to 460)
  AUTHORS   Wang,B., Huang,S., Zhang,L., Zhao,J., Liu,G., Hua,Y., Zhou,W. and
            Zhu,D.
  TITLE     Direct Submission
  JOURNAL   Submitted (12-MAR-2018) Huazhong Agricultural University, College
            of Resources and Environment of Huazhong Agricultural University,
            No.1, Shizishan Street, Wuhan, Hubei 430070, People's Republic of
            China
COMMENT     Bankit Comment: ALT EMAIL:529064293@qq.com.
            Bankit Comment: TOTAL # OF SEQS:324.
            Bankit Comment: TOTAL # OF SETS:1.
            
            ##Assembly-Data-START##
            Sequencing Technology :: Sanger dideoxy sequencing
            ##Assembly-Data-END##
FEATURES             Location/Qualifiers
     source          1..460
                     /organism="Uncultured candidate division NC10 bacterium
                     clone"
                     /mol_type="genomic DNA"
                     /isolation_source="rhizosphere sediment of Potamogeton
                     crispus"
                     /clone="N3-3"
                     /country="China"
                     /collected_by="Shanshan Huang"
                     /authority="Binghan Wang"
                     /note="[enrichment culture bacterial source]"
     rRNA            1..460
                     /product="16S ribosomal RNA"
BASE COUNT       81 a    140 c    132 g    107 t
ORIGIN      
        1 ctcagcgact tcgagtacaa taggctttcg tggtgtgacg ggcggtgtgt acaaggcccg
       61 ggaacgtatt caccgcggcg ttctgatccg cgattactag cgattccgac ttcacggagt
      121 cgagttgcag actccgatct gaactgaggc cggttttttg ggattggctc cccctcgcgg
      181 gattgcgacc ctttgtaccg accattgttg cacgtgtgta gccctaggca taaaggccat
      241 gaggacttga cgtcatcccc accttcctcc ccgttatccg gggcagttcc ctctgagtgc
      301 ccggcatgac ccggtggcaa ctgagggtaa gggttgcgct cgttgcggga cttaacccaa
      361 catctcacga cacgagctga cgacagccat gcagcacctg tctcctggct ctcttgcgag
      421 cacccccccg tttccgggag gttcgtggga tgtcaagccc
//
LOCUS       N3-5                     460 bp    DNA     linear       12-MAR-2018
DEFINITION  [Uncultured candidate division NC10 bacterium clone 16S ribosomal
            RNA gene, partial sequence].
ACCESSION   N3-5
VERSION
KEYWORDS    .
SOURCE      Uncultured candidate division NC10 bacterium clone
  ORGANISM  Uncultured candidate division NC10 bacterium clone
            Unclassified.
REFERENCE   1  (bases 1 to 460)
  AUTHORS   Wang,B., Huang,S., Zhang,L., Zhao,J., Liu,G., Hua,Y., Zhou,W. and
            Zhu,D.
  TITLE     Diversity of NC10 bacteria in rhizosphere and non-rhizosphere
            sediment of submerged Potamogeton crispus
  JOURNAL   Unpublished
REFERENCE   2  (bases 1 to 460)
  AUTHORS   Wang,B., Huang,S., Zhang,L., Zhao,J., Liu,G., Hua,Y., Zhou,W. and
            Zhu,D.
  TITLE     Direct Submission
  JOURNAL   Submitted (12-MAR-2018) Huazhong Agricultural University, College
            of Resources and Environment of Huazhong Agricultural University,
            No.1, Shizishan Street, Wuhan, Hubei 430070, People's Republic of
            China
COMMENT     Bankit Comment: ALT EMAIL:529064293@qq.com.
            Bankit Comment: TOTAL # OF SEQS:324.
            Bankit Comment: TOTAL # OF SETS:1.
            
            ##Assembly-Data-START##
            Sequencing Technology :: Sanger dideoxy sequencing
            ##Assembly-Data-END##
FEATURES             Location/Qualifiers
     source          1..460
                     /organism="Uncultured candidate division NC10 bacterium
                     clone"
                     /mol_type="genomic DNA"
                     /isolation_source="rhizosphere sediment of Potamogeton
                     crispus"
                     /clone="N3-5"
                     /country="China"
                     /collected_by="Shanshan Huang"
                     /authority="Binghan Wang"
                     /note="[enrichment culture bacterial source]"
     rRNA            1..460
                     /product="16S ribosomal RNA"
BASE COUNT       83 a    140 c    129 g    108 t
ORIGIN      
        1 ctcagcgact tcgagtacaa caggctttcg tggtgtgacg ggcggtgtgt acaaggcccg
       61 ggaacgtatt caccgcgtcg tgctgatacg cgattactag cgattcctcc ttcatggagt
      121 cgagttgcag actccaatct gaacttagac cggctttttg ggtttagctc cacctcgcgg
      181 tcttgcatcc ctctgtaccg gccattgtag cacgtgtgta gcccaggacg taaggggcat
      241 gatgacttga cgtcgtcccc gccttcctcc ccgttgaccg gggcagttcc cctagagtgc
      301 ccagcatgac ctggtggcaa caaggggtga gggttgcgct cgttgcggga cttaacccaa
      361 catctcacga cacgagctga cgacagccat gcaccacctg tctccgcgct cccttgcggg
      421 cacctcttcc tttcggaaga gttcgtggga tgtcaagccc
//
LOCUS       N3-6                     460 bp    DNA     linear       12-MAR-2018
DEFINITION  [Uncultured candidate division NC10 bacterium clone 16S ribosomal
            RNA gene, partial sequence].
ACCESSION   N3-6
VERSION
KEYWORDS    .
SOURCE      Uncultured candidate division NC10 bacterium clone
  ORGANISM  Uncultured candidate division NC10 bacterium clone
            Unclassified.
REFERENCE   1  (bases 1 to 460)
  AUTHORS   Wang,B., Huang,S., Zhang,L., Zhao,J., Liu,G., Hua,Y., Zhou,W. and
            Zhu,D.
  TITLE     Diversity of NC10 bacteria in rhizosphere and non-rhizosphere
            sediment of submerged Potamogeton crispus
  JOURNAL   Unpublished
REFERENCE   2  (bases 1 to 460)
  AUTHORS   Wang,B., Huang,S., Zhang,L., Zhao,J., Liu,G., Hua,Y., Zhou,W. and
            Zhu,D.
  TITLE     Direct Submission
  JOURNAL   Submitted (12-MAR-2018) Huazhong Agricultural University, College
            of Resources and Environment of Huazhong Agricultural University,
            No.1, Shizishan Street, Wuhan, Hubei 430070, People's Republic of
            China
COMMENT     Bankit Comment: ALT EMAIL:529064293@qq.com.
            Bankit Comment: TOTAL # OF SEQS:324.
            Bankit Comment: TOTAL # OF SETS:1.
            
            ##Assembly-Data-START##
            Sequencing Technology :: Sanger dideoxy sequencing
            ##Assembly-Data-END##
FEATURES             Location/Qualifiers
     source          1..460
                     /organism="Uncultured candidate division NC10 bacterium
                     clone"
                     /mol_type="genomic DNA"
                     /isolation_source="rhizosphere sediment of Potamogeton
                     crispus"
                     /clone="N3-6"
                     /country="China"
                     /collected_by="Shanshan Huang"
                     /authority="Binghan Wang"
                     /note="[enrichment culture bacterial source]"
     rRNA            1..460
                     /product="16S ribosomal RNA"
BASE COUNT       83 a    140 c    129 g    108 t
ORIGIN      
        1 ctcagcgact tcgagtacaa caggctttcg tggtgtgacg ggcggtgtgt acaaggcccg
       61 ggaacgtatt caccgcgtcg tgctgatacg cgattactag cgattcctcc ttcatggagt
      121 cgagttgcag actccaatct gaacttagac cggctttttg ggtttagctc cacctcgcgg
      181 tcttgcatcc ctctgtaccg gccattgtag cacgtgtgta gcccaggacg taaggggcat
      241 gatgacttga cgtcgtcccc gccttcctcc ccgttgaccg gggcagttcc cctagagtgc
      301 ccagcatgac ctggtggcaa caaggggtga gggttgcgct cgttgcggga cttaacccaa
      361 catctcacga cacgagctga cgacagccat gcaccacctg tctccgcgct cccttgcggg
      421 cacctcttcc tttcggaaga gttcgtggga tgtcaagccc
//
LOCUS       N3-7                     460 bp    DNA     linear       12-MAR-2018
DEFINITION  [Uncultured candidate division NC10 bacterium clone 16S ribosomal
            RNA gene, partial sequence].
ACCESSION   N3-7
VERSION
KEYWORDS    .
SOURCE      Uncultured candidate division NC10 bacterium clone
  ORGANISM  Uncultured candidate division NC10 bacterium clone
            Unclassified.
REFERENCE   1  (bases 1 to 460)
  AUTHORS   Wang,B., Huang,S., Zhang,L., Zhao,J., Liu,G., Hua,Y., Zhou,W. and
            Zhu,D.
  TITLE     Diversity of NC10 bacteria in rhizosphere and non-rhizosphere
            sediment of submerged Potamogeton crispus
  JOURNAL   Unpublished
REFERENCE   2  (bases 1 to 460)
  AUTHORS   Wang,B., Huang,S., Zhang,L., Zhao,J., Liu,G., Hua,Y., Zhou,W. and
            Zhu,D.
  TITLE     Direct Submission
  JOURNAL   Submitted (12-MAR-2018) Huazhong Agricultural University, College
            of Resources and Environment of Huazhong Agricultural University,
            No.1, Shizishan Street, Wuhan, Hubei 430070, People's Republic of
            China
COMMENT     Bankit Comment: ALT EMAIL:529064293@qq.com.
            Bankit Comment: TOTAL # OF SEQS:324.
            Bankit Comment: TOTAL # OF SETS:1.
            
            ##Assembly-Data-START##
            Sequencing Technology :: Sanger dideoxy sequencing
            ##Assembly-Data-END##
FEATURES             Location/Qualifiers
     source          1..460
                     /organism="Uncultured candidate division NC10 bacterium
                     clone"
                     /mol_type="genomic DNA"
                     /isolation_source="rhizosphere sediment of Potamogeton
                     crispus"
                     /clone="N3-7"
                     /country="China"
                     /collected_by="Shanshan Huang"
                     /authority="Binghan Wang"
                     /note="[enrichment culture bacterial source]"
     rRNA            1..460
                     /product="16S ribosomal RNA"
BASE COUNT       83 a    140 c    129 g    108 t
ORIGIN      
        1 ctcagcgact tcgagtacaa caggctttcg tggtgtgacg ggcggtgtgt acaaggcccg
       61 ggaacgtatt caccgcgtcg tgctgatacg cgattactag cgattcctcc ttcatggagt
      121 cgagttgcag actccaatct gaacttagac cggctttttg ggtttagctc cacctcgcgg
      181 tcttgcatcc ctctgtaccg gccattgtag cacgtgtgta gcccaggacg taaggggcat
      241 gatgacttga cgtcgtcccc gccttcctcc ccgttgaccg gggcagttcc cctagagtgc
      301 ccagcatgac ctggtggcaa caaggggtga gggttgcgct cgttgcggga cttaacccaa
      361 catctcacga cacgagctga cgacagccat gcaccacctg tctccgcgct cccttgcggg
      421 cacctcttcc tttcggaaga gttcgtggga tgtcaagccc
//
LOCUS       N3-8                     460 bp    DNA     linear       12-MAR-2018
DEFINITION  [Uncultured candidate division NC10 bacterium clone 16S ribosomal
            RNA gene, partial sequence].
ACCESSION   N3-8
VERSION
KEYWORDS    .
SOURCE      Uncultured candidate division NC10 bacterium clone
  ORGANISM  Uncultured candidate division NC10 bacterium clone
            Unclassified.
REFERENCE   1  (bases 1 to 460)
  AUTHORS   Wang,B., Huang,S., Zhang,L., Zhao,J., Liu,G., Hua,Y., Zhou,W. and
            Zhu,D.
  TITLE     Diversity of NC10 bacteria in rhizosphere and non-rhizosphere
            sediment of submerged Potamogeton crispus
  JOURNAL   Unpublished
REFERENCE   2  (bases 1 to 460)
  AUTHORS   Wang,B., Huang,S., Zhang,L., Zhao,J., Liu,G., Hua,Y., Zhou,W. and
            Zhu,D.
  TITLE     Direct Submission
  JOURNAL   Submitted (12-MAR-2018) Huazhong Agricultural University, College
            of Resources and Environment of Huazhong Agricultural University,
            No.1, Shizishan Street, Wuhan, Hubei 430070, People's Republic of
            China
COMMENT     Bankit Comment: ALT EMAIL:529064293@qq.com.
            Bankit Comment: TOTAL # OF SEQS:324.
            Bankit Comment: TOTAL # OF SETS:1.
            
            ##Assembly-Data-START##
            Sequencing Technology :: Sanger dideoxy sequencing
            ##Assembly-Data-END##
FEATURES             Location/Qualifiers
     source          1..460
                     /organism="Uncultured candidate division NC10 bacterium
                     clone"
                     /mol_type="genomic DNA"
                     /isolation_source="rhizosphere sediment of Potamogeton
                     crispus"
                     /clone="N3-8"
                     /country="China"
                     /collected_by="Shanshan Huang"
                     /authority="Binghan Wang"
                     /note="[enrichment culture bacterial source]"
     rRNA            1..460
                     /product="16S ribosomal RNA"
BASE COUNT       83 a    140 c    129 g    108 t
ORIGIN      
        1 ctcagcgact tcgagtacaa caggctttcg tggtgtgacg ggcggtgtgt acaaggcccg
       61 ggaacgtatt caccgcgtcg tgctgatacg cgattactag cgattcctcc ttcatggagt
      121 cgagttgcag actccaatct gaacttagac cggctttttg ggtttagctc cacctcgcgg
      181 tcttgcatcc ctctgtaccg gccattgtag cacgtgtgta gcccaggacg taaggggcat
      241 gatgacttga cgtcgtcccc gccttcctcc ccgttgaccg gggcagttcc cctagagtgc
      301 ccagcatgac ctggtggcaa caaggggtga gggttgcgct cgttgcggga cttaacccaa
      361 catctcacga cacgagctga cgacagccat gcaccacctg tctccgcgct cccttgcggg
      421 cacctcttcc tttcggaaga gttcgtggga tgtcaagccc
//
LOCUS       N3-22                    460 bp    DNA     linear       12-MAR-2018
DEFINITION  [Uncultured candidate division NC10 bacterium clone 16S ribosomal
            RNA gene, partial sequence].
ACCESSION   N3-22
VERSION
KEYWORDS    .
SOURCE      Uncultured candidate division NC10 bacterium clone
  ORGANISM  Uncultured candidate division NC10 bacterium clone
            Unclassified.
REFERENCE   1  (bases 1 to 460)
  AUTHORS   Wang,B., Huang,S., Zhang,L., Zhao,J., Liu,G., Hua,Y., Zhou,W. and
            Zhu,D.
  TITLE     Diversity of NC10 bacteria in rhizosphere and non-rhizosphere
            sediment of submerged Potamogeton crispus
  JOURNAL   Unpublished
REFERENCE   2  (bases 1 to 460)
  AUTHORS   Wang,B., Huang,S., Zhang,L., Zhao,J., Liu,G., Hua,Y., Zhou,W. and
            Zhu,D.
  TITLE     Direct Submission
  JOURNAL   Submitted (12-MAR-2018) Huazhong Agricultural University, College
            of Resources and Environment of Huazhong Agricultural University,
            No.1, Shizishan Street, Wuhan, Hubei 430070, People's Republic of
            China
COMMENT     Bankit Comment: ALT EMAIL:529064293@qq.com.
            Bankit Comment: TOTAL # OF SEQS:324.
            Bankit Comment: TOTAL # OF SETS:1.
            
            ##Assembly-Data-START##
            Sequencing Technology :: Sanger dideoxy sequencing
            ##Assembly-Data-END##
FEATURES             Location/Qualifiers
     source          1..460
                     /organism="Uncultured candidate division NC10 bacterium
                     clone"
                     /mol_type="genomic DNA"
                     /isolation_source="rhizosphere sediment of Potamogeton
                     crispus"
                     /clone="N3-22"
                     /country="China"
                     /collected_by="Shanshan Huang"
                     /authority="Binghan Wang"
                     /note="[enrichment culture bacterial source]"
     rRNA            1..460
                     /product="16S ribosomal RNA"
BASE COUNT       84 a    136 c    130 g    110 t
ORIGIN      
        1 ctcagcgact tcgagtacaa cgggctttcg tggtgtgacg ggcggtgtgt acaaggcccg
       61 ggaacgtatt caccgcgtcg tgctgatacg cgattactag cgattcctcc ttcatggagt
      121 cgagttgcag actccaatct gaacttagac cggctttttg ggtttagctc tacctcgcgg
      181 tgtggcatcc ctttgtaccg gccattgtag cacgtgtgta gcccaggacg taaggggcat
      241 gatgacttga cgtcatcccc gccttcctcc ccgttgaccg gggcagttcc tctagagtgc
      301 ccagcatgac ctggtggcaa caagaggtga gggttgcgct cgttgcggga cttaacccaa
      361 catctcacga cacgagctga cgacagccat gcaccacctg tctccgcgct cccttgcggg
      421 cactcccttc tttcgaaggg attcgtggga tgtcaagccc
//
LOCUS       N3-23                    460 bp    DNA     linear       12-MAR-2018
DEFINITION  [Uncultured candidate division NC10 bacterium clone 16S ribosomal
            RNA gene, partial sequence].
ACCESSION   N3-23
VERSION
KEYWORDS    .
SOURCE      Uncultured candidate division NC10 bacterium clone
  ORGANISM  Uncultured candidate division NC10 bacterium clone
            Unclassified.
REFERENCE   1  (bases 1 to 460)
  AUTHORS   Wang,B., Huang,S., Zhang,L., Zhao,J., Liu,G., Hua,Y., Zhou,W. and
            Zhu,D.
  TITLE     Diversity of NC10 bacteria in rhizosphere and non-rhizosphere
            sediment of submerged Potamogeton crispus
  JOURNAL   Unpublished
REFERENCE   2  (bases 1 to 460)
  AUTHORS   Wang,B., Huang,S., Zhang,L., Zhao,J., Liu,G., Hua,Y., Zhou,W. and
            Zhu,D.
  TITLE     Direct Submission
  JOURNAL   Submitted (12-MAR-2018) Huazhong Agricultural University, College
            of Resources and Environment of Huazhong Agricultural University,
            No.1, Shizishan Street, Wuhan, Hubei 430070, People's Republic of
            China
COMMENT     Bankit Comment: ALT EMAIL:529064293@qq.com.
            Bankit Comment: TOTAL # OF SEQS:324.
            Bankit Comment: TOTAL # OF SETS:1.
            
            ##Assembly-Data-START##
            Sequencing Technology :: Sanger dideoxy sequencing
            ##Assembly-Data-END##
FEATURES             Location/Qualifiers
     source          1..460
                     /organism="Uncultured candidate division NC10 bacterium
                     clone"
                     /mol_type="genomic DNA"
                     /isolation_source="rhizosphere sediment of Potamogeton
                     crispus"
                     /clone="N3-23"
                     /country="China"
                     /collected_by="Shanshan Huang"
                     /authority="Binghan Wang"
                     /note="[enrichment culture bacterial source]"
     rRNA            1..460
                     /product="16S ribosomal RNA"
BASE COUNT       85 a    136 c    129 g    110 t
ORIGIN      
        1 ctcagcgact tcgagtacaa cgggctttcg tggtgtgacg ggcggtgtgt acaaggcccg
       61 ggaacgtatt caccgcgtcg tgctgatacg cgattactag cgattcctcc ttcatggagt
      121 cgagttgcag actccaatct gaacttagac cggctttttg ggtttagctc tacctcgcgg
      181 tgtggcatcc ctttgtaccg gccattgtag cacgtgtgta gcccaggacg taaggggcat
      241 gatgacttga cgtcatcccc gccttcctcc ccgttgaccg gggcagttcc tctagagtgc
      301 ccagcatgac ctgatggcaa caagaggtga gggttgcgct cgttgcggga cttaacccaa
      361 catctcacga cacgagctga cgacagccat gcaccacctg tctccgcgct cccttgcggg
      421 cactcccttc tttcgaaggg attcgtggga tgtcaagccc
//
LOCUS       N3-24                    460 bp    DNA     linear       12-MAR-2018
DEFINITION  [Uncultured candidate division NC10 bacterium clone 16S ribosomal
            RNA gene, partial sequence].
ACCESSION   N3-24
VERSION
KEYWORDS    .
SOURCE      Uncultured candidate division NC10 bacterium clone
  ORGANISM  Uncultured candidate division NC10 bacterium clone
            Unclassified.
REFERENCE   1  (bases 1 to 460)
  AUTHORS   Wang,B., Huang,S., Zhang,L., Zhao,J., Liu,G., Hua,Y., Zhou,W. and
            Zhu,D.
  TITLE     Diversity of NC10 bacteria in rhizosphere and non-rhizosphere
            sediment of submerged Potamogeton crispus
  JOURNAL   Unpublished
REFERENCE   2  (bases 1 to 460)
  AUTHORS   Wang,B., Huang,S., Zhang,L., Zhao,J., Liu,G., Hua,Y., Zhou,W. and
            Zhu,D.
  TITLE     Direct Submission
  JOURNAL   Submitted (12-MAR-2018) Huazhong Agricultural University, College
            of Resources and Environment of Huazhong Agricultural University,
            No.1, Shizishan Street, Wuhan, Hubei 430070, People's Republic of
            China
COMMENT     Bankit Comment: ALT EMAIL:529064293@qq.com.
            Bankit Comment: TOTAL # OF SEQS:324.
            Bankit Comment: TOTAL # OF SETS:1.
            
            ##Assembly-Data-START##
            Sequencing Technology :: Sanger dideoxy sequencing
            ##Assembly-Data-END##
FEATURES             Location/Qualifiers
     source          1..460
                     /organism="Uncultured candidate division NC10 bacterium
                     clone"
                     /mol_type="genomic DNA"
                     /isolation_source="rhizosphere sediment of Potamogeton
                     crispus"
                     /clone="N3-24"
                     /country="China"
                     /collected_by="Shanshan Huang"
                     /authority="Binghan Wang"
                     /note="[enrichment culture bacterial source]"
     rRNA            1..460
                     /product="16S ribosomal RNA"
BASE COUNT       85 a    136 c    129 g    110 t
ORIGIN      
        1 ctcagcgact tcgagtacaa cgggctttcg tggtgtgacg ggcggtgtgt acaaggcccg
       61 ggaacgtatt caccgcgtcg tgctgatacg cgattactag cgattcctcc ttcatggagt
      121 cgagttgcag actccaatct gaacttagac cggctttttg ggtttagctc tacctcgcgg
      181 tgtggcatcc ctttgtaccg gccattgtag cacgtgtgta gcccaggacg taaggggcat
      241 gatgacttga cgtcatcccc gccttcctcc ccgttgaccg gggcagttcc tctagagtgc
      301 ccagcatgac ctgatggcaa caagaggtga gggttgcgct cgttgcggga cttaacccaa
      361 catctcacga cacgagctga cgacagccat gcaccacctg tctccgcgct cccttgcggg
      421 cactcccttc tttcgaaggg attcgtggga tgtcaagccc
//
LOCUS       N3-25                    460 bp    DNA     linear       12-MAR-2018
DEFINITION  [Uncultured candidate division NC10 bacterium clone 16S ribosomal
            RNA gene, partial sequence].
ACCESSION   N3-25
VERSION
KEYWORDS    .
SOURCE      Uncultured candidate division NC10 bacterium clone
  ORGANISM  Uncultured candidate division NC10 bacterium clone
            Unclassified.
REFERENCE   1  (bases 1 to 460)
  AUTHORS   Wang,B., Huang,S., Zhang,L., Zhao,J., Liu,G., Hua,Y., Zhou,W. and
            Zhu,D.
  TITLE     Diversity of NC10 bacteria in rhizosphere and non-rhizosphere
            sediment of submerged Potamogeton crispus
  JOURNAL   Unpublished
REFERENCE   2  (bases 1 to 460)
  AUTHORS   Wang,B., Huang,S., Zhang,L., Zhao,J., Liu,G., Hua,Y., Zhou,W. and
            Zhu,D.
  TITLE     Direct Submission
  JOURNAL   Submitted (12-MAR-2018) Huazhong Agricultural University, College
            of Resources and Environment of Huazhong Agricultural University,
            No.1, Shizishan Street, Wuhan, Hubei 430070, People's Republic of
            China
COMMENT     Bankit Comment: ALT EMAIL:529064293@qq.com.
            Bankit Comment: TOTAL # OF SEQS:324.
            Bankit Comment: TOTAL # OF SETS:1.
            
            ##Assembly-Data-START##
            Sequencing Technology :: Sanger dideoxy sequencing
            ##Assembly-Data-END##
FEATURES             Location/Qualifiers
     source          1..460
                     /organism="Uncultured candidate division NC10 bacterium
                     clone"
                     /mol_type="genomic DNA"
                     /isolation_source="rhizosphere sediment of Potamogeton
                     crispus"
                     /clone="N3-25"
                     /country="China"
                     /collected_by="Shanshan Huang"
                     /authority="Binghan Wang"
                     /note="[enrichment culture bacterial source]"
     rRNA            1..460
                     /product="16S ribosomal RNA"
BASE COUNT       85 a    136 c    129 g    110 t
ORIGIN      
        1 ctcagcgact tcgagtacaa cgggctttcg tggtgtgacg ggcggtgtgt acaaggcccg
       61 ggaacgtatt caccgcgtcg tgctgatacg cgattactag cgattcctcc ttcatggagt
      121 cgagttgcag actccaatct gaacttagac cggctttttg ggtttagctc tacctcgcgg
      181 tgtggcatcc ctttgtaccg gccattgtag cacgtgtgta gcccaggacg taaggggcat
      241 gatgacttga cgtcatcccc gccttcctcc ccgttgaccg gggcagttcc tctagagtgc
      301 ccagcatgac ctgatggcaa caagaggtga gggttgcgct cgttgcggga cttaacccaa
      361 catctcacga cacgagctga cgacagccat gcaccacctg tctccgcgct cccttgcggg
      421 cactcccttc tttcgaaggg attcgtggga tgtcaagccc
//
LOCUS       N3-26                    460 bp    DNA     linear       12-MAR-2018
DEFINITION  [Uncultured candidate division NC10 bacterium clone 16S ribosomal
            RNA gene, partial sequence].
ACCESSION   N3-26
VERSION
KEYWORDS    .
SOURCE      Uncultured candidate division NC10 bacterium clone
  ORGANISM  Uncultured candidate division NC10 bacterium clone
            Unclassified.
REFERENCE   1  (bases 1 to 460)
  AUTHORS   Wang,B., Huang,S., Zhang,L., Zhao,J., Liu,G., Hua,Y., Zhou,W. and
            Zhu,D.
  TITLE     Diversity of NC10 bacteria in rhizosphere and non-rhizosphere
            sediment of submerged Potamogeton crispus
  JOURNAL   Unpublished
REFERENCE   2  (bases 1 to 460)
  AUTHORS   Wang,B., Huang,S., Zhang,L., Zhao,J., Liu,G., Hua,Y., Zhou,W. and
            Zhu,D.
  TITLE     Direct Submission
  JOURNAL   Submitted (12-MAR-2018) Huazhong Agricultural University, College
            of Resources and Environment of Huazhong Agricultural University,
            No.1, Shizishan Street, Wuhan, Hubei 430070, People's Republic of
            China
COMMENT     Bankit Comment: ALT EMAIL:529064293@qq.com.
            Bankit Comment: TOTAL # OF SEQS:324.
            Bankit Comment: TOTAL # OF SETS:1.
            
            ##Assembly-Data-START##
            Sequencing Technology :: Sanger dideoxy sequencing
            ##Assembly-Data-END##
FEATURES             Location/Qualifiers
     source          1..460
                     /organism="Uncultured candidate division NC10 bacterium
                     clone"
                     /mol_type="genomic DNA"
                     /isolation_source="rhizosphere sediment of Potamogeton
                     crispus"
                     /clone="N3-26"
                     /country="China"
                     /collected_by="Shanshan Huang"
                     /authority="Binghan Wang"
                     /note="[enrichment culture bacterial source]"
     rRNA            1..460
                     /product="16S ribosomal RNA"
BASE COUNT       85 a    136 c    129 g    110 t
ORIGIN      
        1 ctcagcgact tcgagtacaa cgggctttcg tggtgtgacg ggcggtgtgt acaaggcccg
       61 ggaacgtatt caccgcgtcg tgctgatacg cgattactag cgattcctcc ttcatggagt
      121 cgagttgcag actccaatct gaacttagac cggctttttg ggtttagctc tacctcgcgg
      181 tgtggcatcc ctttgtaccg gccattgtag cacgtgtgta gcccaggacg taaggggcat
      241 gatgacttga cgtcatcccc gccttcctcc ccgttgaccg gggcagttcc tctagagtgc
      301 ccagcatgac ctgatggcaa caagaggtga gggttgcgct cgttgcggga cttaacccaa
      361 catctcacga cacgagctga cgacagccat gcaccacctg tctccgcgct cccttgcggg
      421 cactcccttc tttcgaaggg attcgtggga tgtcaagccc
//
LOCUS       N3-27                    460 bp    DNA     linear       12-MAR-2018
DEFINITION  [Uncultured candidate division NC10 bacterium clone 16S ribosomal
            RNA gene, partial sequence].
ACCESSION   N3-27
VERSION
KEYWORDS    .
SOURCE      Uncultured candidate division NC10 bacterium clone
  ORGANISM  Uncultured candidate division NC10 bacterium clone
            Unclassified.
REFERENCE   1  (bases 1 to 460)
  AUTHORS   Wang,B., Huang,S., Zhang,L., Zhao,J., Liu,G., Hua,Y., Zhou,W. and
            Zhu,D.
  TITLE     Diversity of NC10 bacteria in rhizosphere and non-rhizosphere
            sediment of submerged Potamogeton crispus
  JOURNAL   Unpublished
REFERENCE   2  (bases 1 to 460)
  AUTHORS   Wang,B., Huang,S., Zhang,L., Zhao,J., Liu,G., Hua,Y., Zhou,W. and
            Zhu,D.
  TITLE     Direct Submission
  JOURNAL   Submitted (12-MAR-2018) Huazhong Agricultural University, College
            of Resources and Environment of Huazhong Agricultural University,
            No.1, Shizishan Street, Wuhan, Hubei 430070, People's Republic of
            China
COMMENT     Bankit Comment: ALT EMAIL:529064293@qq.com.
            Bankit Comment: TOTAL # OF SEQS:324.
            Bankit Comment: TOTAL # OF SETS:1.
            
            ##Assembly-Data-START##
            Sequencing Technology :: Sanger dideoxy sequencing
            ##Assembly-Data-END##
FEATURES             Location/Qualifiers
     source          1..460
                     /organism="Uncultured candidate division NC10 bacterium
                     clone"
                     /mol_type="genomic DNA"
                     /isolation_source="rhizosphere sediment of Potamogeton
                     crispus"
                     /clone="N3-27"
                     /country="China"
                     /collected_by="Shanshan Huang"
                     /authority="Binghan Wang"
                     /note="[enrichment culture bacterial source]"
     rRNA            1..460
                     /product="16S ribosomal RNA"
BASE COUNT       85 a    136 c    128 g    111 t
ORIGIN      
        1 ctcagcgact tcgagtacaa ctggctttcg tggtgtgacg ggcggtgtgt acaaggcccg
       61 ggaacgtatt caccgcgtcg tgctgatacg cgattactag cgattcctcc ttcatggagt
      121 cgagttgcag actccaatct gaacttagac cggctttttg ggtttagctc tacctcgcgg
      181 tgtggcatcc ctttgtaccg gccattgtag cacgtgtgta gcccaggacg taaggggcat
      241 gatgacttga cgtcatcccc gccttcctcc ccgttgaccg gggcagttcc tctagagtgc
      301 ccagcatgac ctgatggcaa caagaggtga gggttgcgct cgttgcggga cttaacccaa
      361 catctcacga cacgagctga cgacagccat gcaccacctg tctccgcgct cccttgcggg
      421 cactcccttc tttcgaaggg attcgtggga tgtcaagccc
//
LOCUS       N3-28                    460 bp    DNA     linear       12-MAR-2018
DEFINITION  [Uncultured candidate division NC10 bacterium clone 16S ribosomal
            RNA gene, partial sequence].
ACCESSION   N3-28
VERSION
KEYWORDS    .
SOURCE      Uncultured candidate division NC10 bacterium clone
  ORGANISM  Uncultured candidate division NC10 bacterium clone
            Unclassified.
REFERENCE   1  (bases 1 to 460)
  AUTHORS   Wang,B., Huang,S., Zhang,L., Zhao,J., Liu,G., Hua,Y., Zhou,W. and
            Zhu,D.
  TITLE     Diversity of NC10 bacteria in rhizosphere and non-rhizosphere
            sediment of submerged Potamogeton crispus
  JOURNAL   Unpublished
REFERENCE   2  (bases 1 to 460)
  AUTHORS   Wang,B., Huang,S., Zhang,L., Zhao,J., Liu,G., Hua,Y., Zhou,W. and
            Zhu,D.
  TITLE     Direct Submission
  JOURNAL   Submitted (12-MAR-2018) Huazhong Agricultural University, College
            of Resources and Environment of Huazhong Agricultural University,
            No.1, Shizishan Street, Wuhan, Hubei 430070, People's Republic of
            China
COMMENT     Bankit Comment: ALT EMAIL:529064293@qq.com.
            Bankit Comment: TOTAL # OF SEQS:324.
            Bankit Comment: TOTAL # OF SETS:1.
            
            ##Assembly-Data-START##
            Sequencing Technology :: Sanger dideoxy sequencing
            ##Assembly-Data-END##
FEATURES             Location/Qualifiers
     source          1..460
                     /organism="Uncultured candidate division NC10 bacterium
                     clone"
                     /mol_type="genomic DNA"
                     /isolation_source="rhizosphere sediment of Potamogeton
                     crispus"
                     /clone="N3-28"
                     /country="China"
                     /collected_by="Shanshan Huang"
                     /authority="Binghan Wang"
                     /note="[enrichment culture bacterial source]"
     rRNA            1..460
                     /product="16S ribosomal RNA"
BASE COUNT       85 a    136 c    128 g    111 t
ORIGIN      
        1 ctcagcgact tcgagtacaa ctggctttcg tggtgtgacg ggcggtgtgt acaaggcccg
       61 ggaacgtatt caccgcgtcg tgctgatacg cgattactag cgattcctcc ttcatggagt
      121 cgagttgcag actccaatct gaacttagac cggctttttg ggtttagctc tacctcgcgg
      181 tgtggcatcc ctttgtaccg gccattgtag cacgtgtgta gcccaggacg taaggggcat
      241 gatgacttga cgtcatcccc gccttcctcc ccgttgaccg gggcagttcc tctagagtgc
      301 ccagcatgac ctgatggcaa caagaggtga gggttgcgct cgttgcggga cttaacccaa
      361 catctcacga cacgagctga cgacagccat gcaccacctg tctccgcgct cccttgcggg
      421 cactcccttc tttcgaaggg attcgtggga tgtcaagccc
//
LOCUS       N3-31                    460 bp    DNA     linear       12-MAR-2018
DEFINITION  [Uncultured candidate division NC10 bacterium clone 16S ribosomal
            RNA gene, partial sequence].
ACCESSION   N3-31
VERSION
KEYWORDS    .
SOURCE      Uncultured candidate division NC10 bacterium clone
  ORGANISM  Uncultured candidate division NC10 bacterium clone
            Unclassified.
REFERENCE   1  (bases 1 to 460)
  AUTHORS   Wang,B., Huang,S., Zhang,L., Zhao,J., Liu,G., Hua,Y., Zhou,W. and
            Zhu,D.
  TITLE     Diversity of NC10 bacteria in rhizosphere and non-rhizosphere
            sediment of submerged Potamogeton crispus
  JOURNAL   Unpublished
REFERENCE   2  (bases 1 to 460)
  AUTHORS   Wang,B., Huang,S., Zhang,L., Zhao,J., Liu,G., Hua,Y., Zhou,W. and
            Zhu,D.
  TITLE     Direct Submission
  JOURNAL   Submitted (12-MAR-2018) Huazhong Agricultural University, College
            of Resources and Environment of Huazhong Agricultural University,
            No.1, Shizishan Street, Wuhan, Hubei 430070, People's Republic of
            China
COMMENT     Bankit Comment: ALT EMAIL:529064293@qq.com.
            Bankit Comment: TOTAL # OF SEQS:324.
            Bankit Comment: TOTAL # OF SETS:1.
            
            ##Assembly-Data-START##
            Sequencing Technology :: Sanger dideoxy sequencing
            ##Assembly-Data-END##
FEATURES             Location/Qualifiers
     source          1..460
                     /organism="Uncultured candidate division NC10 bacterium
                     clone"
                     /mol_type="genomic DNA"
                     /isolation_source="rhizosphere sediment of Potamogeton
                     crispus"
                     /clone="N3-31"
                     /country="China"
                     /collected_by="Shanshan Huang"
                     /authority="Binghan Wang"
                     /note="[enrichment culture bacterial source]"
     rRNA            1..460
                     /product="16S ribosomal RNA"
BASE COUNT       84 a    136 c    130 g    110 t
ORIGIN      
        1 ctcagcgact tcgagtacaa cgggctttcg tggtgtgacg ggcggtgtgt acaaggcccg
       61 ggaacgtatt caccgcgtcg tgctgatacg cgattactag cgattcctcc ttcatggagt
      121 cgagttgcag actccaatct gaacttagac cggctttttg ggtttagctc tacctcgcgg
      181 tgtggcatcc ctttgtaccg gccattgtag cacgtgtgta gcccaggacg taaggggcat
      241 gatgacttga cgtcatcccc gccttcctcc ccgttgaccg gggcagttcc tctagagtgc
      301 ccagcatgac ctggtggcaa caagaggtga gggttgcgct cgttgcggga cttaacccaa
      361 catctcacga cacgagctga cgacagccat gcaccacctg tctccgcgct cccttgcggg
      421 cactcccttc tttcgaaggg attcgtggga tgtcaagccc
//
LOCUS       N3-32                    460 bp    DNA     linear       12-MAR-2018
DEFINITION  [Uncultured candidate division NC10 bacterium clone 16S ribosomal
            RNA gene, partial sequence].
ACCESSION   N3-32
VERSION
KEYWORDS    .
SOURCE      Uncultured candidate division NC10 bacterium clone
  ORGANISM  Uncultured candidate division NC10 bacterium clone
            Unclassified.
REFERENCE   1  (bases 1 to 460)
  AUTHORS   Wang,B., Huang,S., Zhang,L., Zhao,J., Liu,G., Hua,Y., Zhou,W. and
            Zhu,D.
  TITLE     Diversity of NC10 bacteria in rhizosphere and non-rhizosphere
            sediment of submerged Potamogeton crispus
  JOURNAL   Unpublished
REFERENCE   2  (bases 1 to 460)
  AUTHORS   Wang,B., Huang,S., Zhang,L., Zhao,J., Liu,G., Hua,Y., Zhou,W. and
            Zhu,D.
  TITLE     Direct Submission
  JOURNAL   Submitted (12-MAR-2018) Huazhong Agricultural University, College
            of Resources and Environment of Huazhong Agricultural University,
            No.1, Shizishan Street, Wuhan, Hubei 430070, People's Republic of
            China
COMMENT     Bankit Comment: ALT EMAIL:529064293@qq.com.
            Bankit Comment: TOTAL # OF SEQS:324.
            Bankit Comment: TOTAL # OF SETS:1.
            
            ##Assembly-Data-START##
            Sequencing Technology :: Sanger dideoxy sequencing
            ##Assembly-Data-END##
FEATURES             Location/Qualifiers
     source          1..460
                     /organism="Uncultured candidate division NC10 bacterium
                     clone"
                     /mol_type="genomic DNA"
                     /isolation_source="rhizosphere sediment of Potamogeton
                     crispus"
                     /clone="N3-32"
                     /country="China"
                     /collected_by="Shanshan Huang"
                     /authority="Binghan Wang"
                     /note="[enrichment culture bacterial source]"
     rRNA            1..460
                     /product="16S ribosomal RNA"
BASE COUNT       84 a    136 c    130 g    110 t
ORIGIN      
        1 ctcagcgact tcgagtacaa cgggctttcg tggtgtgacg ggcggtgtgt acaaggcccg
       61 ggaacgtatt caccgcgtcg tgctgatacg cgattactag cgattcctcc ttcatggagt
      121 cgagttgcag actccaatct gaacttagac cggctttttg ggtttagctc tacctcgcgg
      181 tgtggcatcc ctttgtaccg gccattgtag cacgtgtgta gcccaggacg taaggggcat
      241 gatgacttga cgtcatcccc gccttcctcc ccgttgaccg gggcagttcc tctagagtgc
      301 ccagcatgac ctggtggcaa caagaggtga gggttgcgct cgttgcggga cttaacccaa
      361 catctcacga cacgagctga cgacagccat gcaccacctg tctccgcgct cccttgcggg
      421 cactcccttc tttcgaaggg attcgtggga tgtcaagccc
//
LOCUS       N3-33                    460 bp    DNA     linear       12-MAR-2018
DEFINITION  [Uncultured candidate division NC10 bacterium clone 16S ribosomal
            RNA gene, partial sequence].
ACCESSION   N3-33
VERSION
KEYWORDS    .
SOURCE      Uncultured candidate division NC10 bacterium clone
  ORGANISM  Uncultured candidate division NC10 bacterium clone
            Unclassified.
REFERENCE   1  (bases 1 to 460)
  AUTHORS   Wang,B., Huang,S., Zhang,L., Zhao,J., Liu,G., Hua,Y., Zhou,W. and
            Zhu,D.
  TITLE     Diversity of NC10 bacteria in rhizosphere and non-rhizosphere
            sediment of submerged Potamogeton crispus
  JOURNAL   Unpublished
REFERENCE   2  (bases 1 to 460)
  AUTHORS   Wang,B., Huang,S., Zhang,L., Zhao,J., Liu,G., Hua,Y., Zhou,W. and
            Zhu,D.
  TITLE     Direct Submission
  JOURNAL   Submitted (12-MAR-2018) Huazhong Agricultural University, College
            of Resources and Environment of Huazhong Agricultural University,
            No.1, Shizishan Street, Wuhan, Hubei 430070, People's Republic of
            China
COMMENT     Bankit Comment: ALT EMAIL:529064293@qq.com.
            Bankit Comment: TOTAL # OF SEQS:324.
            Bankit Comment: TOTAL # OF SETS:1.
            
            ##Assembly-Data-START##
            Sequencing Technology :: Sanger dideoxy sequencing
            ##Assembly-Data-END##
FEATURES             Location/Qualifiers
     source          1..460
                     /organism="Uncultured candidate division NC10 bacterium
                     clone"
                     /mol_type="genomic DNA"
                     /isolation_source="rhizosphere sediment of Potamogeton
                     crispus"
                     /clone="N3-33"
                     /country="China"
                     /collected_by="Shanshan Huang"
                     /authority="Binghan Wang"
                     /note="[enrichment culture bacterial source]"
     rRNA            1..460
                     /product="16S ribosomal RNA"
BASE COUNT       84 a    136 c    130 g    110 t
ORIGIN      
        1 ctcagcgact tcgagtacaa cgggctttcg tggtgtgacg ggcggtgtgt acaaggcccg
       61 ggaacgtatt caccgcgtcg tgctgatacg cgattactag cgattcctcc ttcatggagt
      121 cgagttgcag actccaatct gaacttagac cggctttttg ggtttagctc tacctcgcgg
      181 tgtggcatcc ctttgtaccg gccattgtag cacgtgtgta gcccaggacg taaggggcat
      241 gatgacttga cgtcatcccc gccttcctcc ccgttgaccg gggcagttcc tctagagtgc
      301 ccagcatgac ctggtggcaa caagaggtga gggttgcgct cgttgcggga cttaacccaa
      361 catctcacga cacgagctga cgacagccat gcaccacctg tctccgcgct cccttgcggg
      421 cactcccttc tttcgaaggg attcgtggga tgtcaagccc
//
LOCUS       N3-34                    460 bp    DNA     linear       12-MAR-2018
DEFINITION  [Uncultured candidate division NC10 bacterium clone 16S ribosomal
            RNA gene, partial sequence].
ACCESSION   N3-34
VERSION
KEYWORDS    .
SOURCE      Uncultured candidate division NC10 bacterium clone
  ORGANISM  Uncultured candidate division NC10 bacterium clone
            Unclassified.
REFERENCE   1  (bases 1 to 460)
  AUTHORS   Wang,B., Huang,S., Zhang,L., Zhao,J., Liu,G., Hua,Y., Zhou,W. and
            Zhu,D.
  TITLE     Diversity of NC10 bacteria in rhizosphere and non-rhizosphere
            sediment of submerged Potamogeton crispus
  JOURNAL   Unpublished
REFERENCE   2  (bases 1 to 460)
  AUTHORS   Wang,B., Huang,S., Zhang,L., Zhao,J., Liu,G., Hua,Y., Zhou,W. and
            Zhu,D.
  TITLE     Direct Submission
  JOURNAL   Submitted (12-MAR-2018) Huazhong Agricultural University, College
            of Resources and Environment of Huazhong Agricultural University,
            No.1, Shizishan Street, Wuhan, Hubei 430070, People's Republic of
            China
COMMENT     Bankit Comment: ALT EMAIL:529064293@qq.com.
            Bankit Comment: TOTAL # OF SEQS:324.
            Bankit Comment: TOTAL # OF SETS:1.
            
            ##Assembly-Data-START##
            Sequencing Technology :: Sanger dideoxy sequencing
            ##Assembly-Data-END##
FEATURES             Location/Qualifiers
     source          1..460
                     /organism="Uncultured candidate division NC10 bacterium
                     clone"
                     /mol_type="genomic DNA"
                     /isolation_source="rhizosphere sediment of Potamogeton
                     crispus"
                     /clone="N3-34"
                     /country="China"
                     /collected_by="Shanshan Huang"
                     /authority="Binghan Wang"
                     /note="[enrichment culture bacterial source]"
     rRNA            1..460
                     /product="16S ribosomal RNA"
BASE COUNT       85 a    136 c    129 g    110 t
ORIGIN      
        1 ctcagcgact tcgagtacaa cgggctttcg tggtgtgacg ggcggtgtgt acaaggcccg
       61 ggaacgtatt caccgcgtcg tgctgatacg cgattactag cgattcctcc ttcatggagt
      121 cgagttgcag actccaatct gaacttagac cggctttttg ggtttagctc tacctcgcgg
      181 tgtggcatcc ctttgtaccg gccattgtag cacgtgtgta gcccaggacg taaggggcat
      241 gatgacttga cgtcatcccc gccttcctcc ccgttgaccg gggcagttcc tctagagtgc
      301 ccagcatgac ctgatggcaa caagaggtga gggttgcgct cgttgcggga cttaacccaa
      361 catctcacga cacgagctga cgacagccat gcaccacctg tctccgcgct cccttgcggg
      421 cactcccttc tttcgaaggg attcgtggga tgtcaagccc
//
LOCUS       N3-35                    460 bp    DNA     linear       12-MAR-2018
DEFINITION  [Uncultured candidate division NC10 bacterium clone 16S ribosomal
            RNA gene, partial sequence].
ACCESSION   N3-35
VERSION
KEYWORDS    .
SOURCE      Uncultured candidate division NC10 bacterium clone
  ORGANISM  Uncultured candidate division NC10 bacterium clone
            Unclassified.
REFERENCE   1  (bases 1 to 460)
  AUTHORS   Wang,B., Huang,S., Zhang,L., Zhao,J., Liu,G., Hua,Y., Zhou,W. and
            Zhu,D.
  TITLE     Diversity of NC10 bacteria in rhizosphere and non-rhizosphere
            sediment of submerged Potamogeton crispus
  JOURNAL   Unpublished
REFERENCE   2  (bases 1 to 460)
  AUTHORS   Wang,B., Huang,S., Zhang,L., Zhao,J., Liu,G., Hua,Y., Zhou,W. and
            Zhu,D.
  TITLE     Direct Submission
  JOURNAL   Submitted (12-MAR-2018) Huazhong Agricultural University, College
            of Resources and Environment of Huazhong Agricultural University,
            No.1, Shizishan Street, Wuhan, Hubei 430070, People's Republic of
            China
COMMENT     Bankit Comment: ALT EMAIL:529064293@qq.com.
            Bankit Comment: TOTAL # OF SEQS:324.
            Bankit Comment: TOTAL # OF SETS:1.
            
            ##Assembly-Data-START##
            Sequencing Technology :: Sanger dideoxy sequencing
            ##Assembly-Data-END##
FEATURES             Location/Qualifiers
     source          1..460
                     /organism="Uncultured candidate division NC10 bacterium
                     clone"
                     /mol_type="genomic DNA"
                     /isolation_source="rhizosphere sediment of Potamogeton
                     crispus"
                     /clone="N3-35"
                     /country="China"
                     /collected_by="Shanshan Huang"
                     /authority="Binghan Wang"
                     /note="[enrichment culture bacterial source]"
     rRNA            1..460
                     /product="16S ribosomal RNA"
BASE COUNT       85 a    136 c    129 g    110 t
ORIGIN      
        1 ctcagcgact tcgagtacaa cgggctttcg tggtgtgacg ggcggtgtgt acaaggcccg
       61 ggaacgtatt caccgcgtcg tgctgatacg cgattactag cgattcctcc ttcatggagt
      121 cgagttgcag actccaatct gaacttagac cggctttttg ggtttagctc tacctcgcgg
      181 tgtggcatcc ctttgtaccg gccattgtag cacgtgtgta gcccaggacg taaggggcat
      241 gatgacttga cgtcatcccc gccttcctcc ccgttgaccg gggcagttcc tctagagtgc
      301 ccagcatgac ctgatggcaa caagaggtga gggttgcgct cgttgcggga cttaacccaa
      361 catctcacga cacgagctga cgacagccat gcaccacctg tctccgcgct cccttgcggg
      421 cactcccttc tttcgaaggg attcgtggga tgtcaagccc
//
LOCUS       N3-36                    460 bp    DNA     linear       12-MAR-2018
DEFINITION  [Uncultured candidate division NC10 bacterium clone 16S ribosomal
            RNA gene, partial sequence].
ACCESSION   N3-36
VERSION
KEYWORDS    .
SOURCE      Uncultured candidate division NC10 bacterium clone
  ORGANISM  Uncultured candidate division NC10 bacterium clone
            Unclassified.
REFERENCE   1  (bases 1 to 460)
  AUTHORS   Wang,B., Huang,S., Zhang,L., Zhao,J., Liu,G., Hua,Y., Zhou,W. and
            Zhu,D.
  TITLE     Diversity of NC10 bacteria in rhizosphere and non-rhizosphere
            sediment of submerged Potamogeton crispus
  JOURNAL   Unpublished
REFERENCE   2  (bases 1 to 460)
  AUTHORS   Wang,B., Huang,S., Zhang,L., Zhao,J., Liu,G., Hua,Y., Zhou,W. and
            Zhu,D.
  TITLE     Direct Submission
  JOURNAL   Submitted (12-MAR-2018) Huazhong Agricultural University, College
            of Resources and Environment of Huazhong Agricultural University,
            No.1, Shizishan Street, Wuhan, Hubei 430070, People's Republic of
            China
COMMENT     Bankit Comment: ALT EMAIL:529064293@qq.com.
            Bankit Comment: TOTAL # OF SEQS:324.
            Bankit Comment: TOTAL # OF SETS:1.
            
            ##Assembly-Data-START##
            Sequencing Technology :: Sanger dideoxy sequencing
            ##Assembly-Data-END##
FEATURES             Location/Qualifiers
     source          1..460
                     /organism="Uncultured candidate division NC10 bacterium
                     clone"
                     /mol_type="genomic DNA"
                     /isolation_source="rhizosphere sediment of Potamogeton
                     crispus"
                     /clone="N3-36"
                     /country="China"
                     /collected_by="Shanshan Huang"
                     /authority="Binghan Wang"
                     /note="[enrichment culture bacterial source]"
     rRNA            1..460
                     /product="16S ribosomal RNA"
BASE COUNT       84 a    136 c    130 g    110 t
ORIGIN      
        1 ctcagcgact tcgagtacaa cgggctttcg tggtgtgacg ggcggtgtgt acaaggcccg
       61 ggaacgtatt caccgcgtcg tgctgatacg cgattactag cgattcctcc ttcatggagt
      121 cgagttgcag actccaatct gaacttagac cggctttttg ggtttagctc tacctcgcgg
      181 tgtggcatcc ctttgtaccg gccattgtag cacgtgtgta gcccaggacg taaggggcat
      241 gatgacttga cgtcatcccc gccttcctcc ccgttgaccg gggcagttcc tctagagtgc
      301 ccagcatgac ctggtggcaa caagaggtga gggttgcgct cgttgcggga cttaacccaa
      361 catctcacga cacgagctga cgacagccat gcaccacctg tctccgcgct cccttgcggg
      421 cactcccttc tttcgaaggg attcgtggga tgtcaagccc
//
LOCUS       N3-37                    460 bp    DNA     linear       12-MAR-2018
DEFINITION  [Uncultured candidate division NC10 bacterium clone 16S ribosomal
            RNA gene, partial sequence].
ACCESSION   N3-37
VERSION
KEYWORDS    .
SOURCE      Uncultured candidate division NC10 bacterium clone
  ORGANISM  Uncultured candidate division NC10 bacterium clone
            Unclassified.
REFERENCE   1  (bases 1 to 460)
  AUTHORS   Wang,B., Huang,S., Zhang,L., Zhao,J., Liu,G., Hua,Y., Zhou,W. and
            Zhu,D.
  TITLE     Diversity of NC10 bacteria in rhizosphere and non-rhizosphere
            sediment of submerged Potamogeton crispus
  JOURNAL   Unpublished
REFERENCE   2  (bases 1 to 460)
  AUTHORS   Wang,B., Huang,S., Zhang,L., Zhao,J., Liu,G., Hua,Y., Zhou,W. and
            Zhu,D.
  TITLE     Direct Submission
  JOURNAL   Submitted (12-MAR-2018) Huazhong Agricultural University, College
            of Resources and Environment of Huazhong Agricultural University,
            No.1, Shizishan Street, Wuhan, Hubei 430070, People's Republic of
            China
COMMENT     Bankit Comment: ALT EMAIL:529064293@qq.com.
            Bankit Comment: TOTAL # OF SEQS:324.
            Bankit Comment: TOTAL # OF SETS:1.
            
            ##Assembly-Data-START##
            Sequencing Technology :: Sanger dideoxy sequencing
            ##Assembly-Data-END##
FEATURES             Location/Qualifiers
     source          1..460
                     /organism="Uncultured candidate division NC10 bacterium
                     clone"
                     /mol_type="genomic DNA"
                     /isolation_source="rhizosphere sediment of Potamogeton
                     crispus"
                     /clone="N3-37"
                     /country="China"
                     /collected_by="Shanshan Huang"
                     /authority="Binghan Wang"
                     /note="[enrichment culture bacterial source]"
     rRNA            1..460
                     /product="16S ribosomal RNA"
BASE COUNT       84 a    136 c    130 g    110 t
ORIGIN      
        1 ctcagcgact tcgagtacaa cgggctttcg tggtgtgacg ggcggtgtgt acaaggcccg
       61 ggaacgtatt caccgcgtcg tgctgatacg cgattactag cgattcctcc ttcatggagt
      121 cgagttgcag actccaatct gaacttagac cggctttttg ggtttagctc tacctcgcgg
      181 tgtggcatcc ctttgtaccg gccattgtag cacgtgtgta gcccaggacg taaggggcat
      241 gatgacttga cgtcatcccc gccttcctcc ccgttgaccg gggcagttcc tctagagtgc
      301 ccagcatgac ctggtggcaa caagaggtga gggttgcgct cgttgcggga cttaacccaa
      361 catctcacga cacgagctga cgacagccat gcaccacctg tctccgcgct cccttgcggg
      421 cactcccttc tttcgaaggg attcgtggga tgtcaagccc
//
LOCUS       N3-48                    460 bp    DNA     linear       12-MAR-2018
DEFINITION  [Uncultured candidate division NC10 bacterium clone 16S ribosomal
            RNA gene, partial sequence].
ACCESSION   N3-48
VERSION
KEYWORDS    .
SOURCE      Uncultured candidate division NC10 bacterium clone
  ORGANISM  Uncultured candidate division NC10 bacterium clone
            Unclassified.
REFERENCE   1  (bases 1 to 460)
  AUTHORS   Wang,B., Huang,S., Zhang,L., Zhao,J., Liu,G., Hua,Y., Zhou,W. and
            Zhu,D.
  TITLE     Diversity of NC10 bacteria in rhizosphere and non-rhizosphere
            sediment of submerged Potamogeton crispus
  JOURNAL   Unpublished
REFERENCE   2  (bases 1 to 460)
  AUTHORS   Wang,B., Huang,S., Zhang,L., Zhao,J., Liu,G., Hua,Y., Zhou,W. and
            Zhu,D.
  TITLE     Direct Submission
  JOURNAL   Submitted (12-MAR-2018) Huazhong Agricultural University, College
            of Resources and Environment of Huazhong Agricultural University,
            No.1, Shizishan Street, Wuhan, Hubei 430070, People's Republic of
            China
COMMENT     Bankit Comment: ALT EMAIL:529064293@qq.com.
            Bankit Comment: TOTAL # OF SEQS:324.
            Bankit Comment: TOTAL # OF SETS:1.
            
            ##Assembly-Data-START##
            Sequencing Technology :: Sanger dideoxy sequencing
            ##Assembly-Data-END##
FEATURES             Location/Qualifiers
     source          1..460
                     /organism="Uncultured candidate division NC10 bacterium
                     clone"
                     /mol_type="genomic DNA"
                     /isolation_source="rhizosphere sediment of Potamogeton
                     crispus"
                     /clone="N3-48"
                     /country="China"
                     /collected_by="Shanshan Huang"
                     /authority="Binghan Wang"
                     /note="[enrichment culture bacterial source]"
     rRNA            1..460
                     /product="16S ribosomal RNA"
BASE COUNT       84 a    136 c    130 g    110 t
ORIGIN      
        1 ctcagcgact tcgagtacaa cgggctttcg tggtgtgacg ggcggtgtgt acaaggcccg
       61 ggaacgtatt caccgcgtcg tgctgatacg cgattactag cgattcctcc ttcatggagt
      121 cgagttgcag actccaatct gaacttagac cggctttttg ggtttagctc tacctcgcgg
      181 tgtggcatcc ctttgtaccg gccattgtag cacgtgtgta gcccaggacg taaggggcat
      241 gatgacttga cgtcatcccc gccttcctcc ccgttgaccg gggcagttcc tctagagtgc
      301 ccagcatgac ctggtggcaa caagaggtga gggttgcgct cgttgcggga cttaacccaa
      361 catctcacga cacgagctga cgacagccat gcaccacctg tctccgcgct cccttgcggg
      421 cactcccttc tttcgaaggg attcgtggga tgtcaagccc
//
LOCUS       N3-49                    460 bp    DNA     linear       12-MAR-2018
DEFINITION  [Uncultured candidate division NC10 bacterium clone 16S ribosomal
            RNA gene, partial sequence].
ACCESSION   N3-49
VERSION
KEYWORDS    .
SOURCE      Uncultured candidate division NC10 bacterium clone
  ORGANISM  Uncultured candidate division NC10 bacterium clone
            Unclassified.
REFERENCE   1  (bases 1 to 460)
  AUTHORS   Wang,B., Huang,S., Zhang,L., Zhao,J., Liu,G., Hua,Y., Zhou,W. and
            Zhu,D.
  TITLE     Diversity of NC10 bacteria in rhizosphere and non-rhizosphere
            sediment of submerged Potamogeton crispus
  JOURNAL   Unpublished
REFERENCE   2  (bases 1 to 460)
  AUTHORS   Wang,B., Huang,S., Zhang,L., Zhao,J., Liu,G., Hua,Y., Zhou,W. and
            Zhu,D.
  TITLE     Direct Submission
  JOURNAL   Submitted (12-MAR-2018) Huazhong Agricultural University, College
            of Resources and Environment of Huazhong Agricultural University,
            No.1, Shizishan Street, Wuhan, Hubei 430070, People's Republic of
            China
COMMENT     Bankit Comment: ALT EMAIL:529064293@qq.com.
            Bankit Comment: TOTAL # OF SEQS:324.
            Bankit Comment: TOTAL # OF SETS:1.
            
            ##Assembly-Data-START##
            Sequencing Technology :: Sanger dideoxy sequencing
            ##Assembly-Data-END##
FEATURES             Location/Qualifiers
     source          1..460
                     /organism="Uncultured candidate division NC10 bacterium
                     clone"
                     /mol_type="genomic DNA"
                     /isolation_source="rhizosphere sediment of Potamogeton
                     crispus"
                     /clone="N3-49"
                     /country="China"
                     /collected_by="Shanshan Huang"
                     /authority="Binghan Wang"
                     /note="[enrichment culture bacterial source]"
     rRNA            1..460
                     /product="16S ribosomal RNA"
BASE COUNT       84 a    136 c    130 g    110 t
ORIGIN      
        1 ctcagcgact tcgagtacaa cgggctttcg tggtgtgacg ggcggtgtgt acaaggcccg
       61 ggaacgtatt caccgcgtcg tgctgatacg cgattactag cgattcctcc ttcatggagt
      121 cgagttgcag actccaatct gaacttagac cggctttttg ggtttagctc tacctcgcgg
      181 tgtggcatcc ctttgtaccg gccattgtag cacgtgtgta gcccaggacg taaggggcat
      241 gatgacttga cgtcatcccc gccttcctcc ccgttgaccg gggcagttcc tctagagtgc
      301 ccagcatgac ctggtggcaa caagaggtga gggttgcgct cgttgcggga cttaacccaa
      361 catctcacga cacgagctga cgacagccat gcaccacctg tctccgcgct cccttgcggg
      421 cactcccttc tttcgaaggg attcgtggga tgtcaagccc
//
LOCUS       N3-50                    460 bp    DNA     linear       12-MAR-2018
DEFINITION  [Uncultured candidate division NC10 bacterium clone 16S ribosomal
            RNA gene, partial sequence].
ACCESSION   N3-50
VERSION
KEYWORDS    .
SOURCE      Uncultured candidate division NC10 bacterium clone
  ORGANISM  Uncultured candidate division NC10 bacterium clone
            Unclassified.
REFERENCE   1  (bases 1 to 460)
  AUTHORS   Wang,B., Huang,S., Zhang,L., Zhao,J., Liu,G., Hua,Y., Zhou,W. and
            Zhu,D.
  TITLE     Diversity of NC10 bacteria in rhizosphere and non-rhizosphere
            sediment of submerged Potamogeton crispus
  JOURNAL   Unpublished
REFERENCE   2  (bases 1 to 460)
  AUTHORS   Wang,B., Huang,S., Zhang,L., Zhao,J., Liu,G., Hua,Y., Zhou,W. and
            Zhu,D.
  TITLE     Direct Submission
  JOURNAL   Submitted (12-MAR-2018) Huazhong Agricultural University, College
            of Resources and Environment of Huazhong Agricultural University,
            No.1, Shizishan Street, Wuhan, Hubei 430070, People's Republic of
            China
COMMENT     Bankit Comment: ALT EMAIL:529064293@qq.com.
            Bankit Comment: TOTAL # OF SEQS:324.
            Bankit Comment: TOTAL # OF SETS:1.
            
            ##Assembly-Data-START##
            Sequencing Technology :: Sanger dideoxy sequencing
            ##Assembly-Data-END##
FEATURES             Location/Qualifiers
     source          1..460
                     /organism="Uncultured candidate division NC10 bacterium
                     clone"
                     /mol_type="genomic DNA"
                     /isolation_source="rhizosphere sediment of Potamogeton
                     crispus"
                     /clone="N3-50"
                     /country="China"
                     /collected_by="Shanshan Huang"
                     /authority="Binghan Wang"
                     /note="[enrichment culture bacterial source]"
     rRNA            1..460
                     /product="16S ribosomal RNA"
BASE COUNT       81 a    143 c    130 g    106 t
ORIGIN      
        1 ctcagcgact tcgagtacaa ctggctttcg tggtgtgacg ggcggtgtgt acaaggcccg
       61 ggaacgtatt caccgcgccg tgctgatgcg cgattactag cgattcctcc ttcatggagt
      121 cgagttgcag actccaatct gaacttagac cggctttttg ggtttagctc aacctcgcgg
      181 tcttgcatcc ctttgtaccg gccattgtag cacgtgtgta gcccaggacg taaggggcat
      241 gatgacttga cgtcgtcccc accttcctcc ccgttgaccg gggcagttcc cctagagtgc
      301 ccagcctgac ctgatggcaa caaggggtga gggttgcgct cgttgcggga cttaacccaa
      361 catctcacga cacgagctga cgacagccat gcaccacctg tctccgcgct cccttgcggg
      421 cacccccgcc tttcggcggg attcgtggga tgtcaagccc
//
LOCUS       N4-1                     460 bp    DNA     linear       12-MAR-2018
DEFINITION  [Uncultured candidate division NC10 bacterium clone 16S ribosomal
            RNA gene, partial sequence].
ACCESSION   N4-1
VERSION
KEYWORDS    .
SOURCE      Uncultured candidate division NC10 bacterium clone
  ORGANISM  Uncultured candidate division NC10 bacterium clone
            Unclassified.
REFERENCE   1  (bases 1 to 460)
  AUTHORS   Wang,B., Huang,S., Zhang,L., Zhao,J., Liu,G., Hua,Y., Zhou,W. and
            Zhu,D.
  TITLE     Diversity of NC10 bacteria in rhizosphere and non-rhizosphere
            sediment of submerged Potamogeton crispus
  JOURNAL   Unpublished
REFERENCE   2  (bases 1 to 460)
  AUTHORS   Wang,B., Huang,S., Zhang,L., Zhao,J., Liu,G., Hua,Y., Zhou,W. and
            Zhu,D.
  TITLE     Direct Submission
  JOURNAL   Submitted (12-MAR-2018) Huazhong Agricultural University, College
            of Resources and Environment of Huazhong Agricultural University,
            No.1, Shizishan Street, Wuhan, Hubei 430070, People's Republic of
            China
COMMENT     Bankit Comment: ALT EMAIL:529064293@qq.com.
            Bankit Comment: TOTAL # OF SEQS:324.
            Bankit Comment: TOTAL # OF SETS:1.
            
            ##Assembly-Data-START##
            Sequencing Technology :: Sanger dideoxy sequencing
            ##Assembly-Data-END##
FEATURES             Location/Qualifiers
     source          1..460
                     /organism="Uncultured candidate division NC10 bacterium
                     clone"
                     /mol_type="genomic DNA"
                     /isolation_source="rhizosphere sediment of Potamogeton
                     crispus"
                     /clone="N4-1"
                     /country="China"
                     /collected_by="Shanshan Huang"
                     /authority="Binghan Wang"
                     /note="[enrichment culture bacterial source]"
     rRNA            1..460
                     /product="16S ribosomal RNA"
BASE COUNT       83 a    136 c    131 g    110 t
ORIGIN      
        1 ctcagcgact tcgagtacaa cgggctttcg tggtgtgacg ggcggtgtgt acaaggcccg
       61 ggaacgtatt caccgcgtcg tgctgatacg cgattactag cgattcctcc ttcatggagt
      121 cgagttgcag actccaatct gaacttagac cggctttttg ggtttagctc tacctcgcgg
      181 tgtggcatcc ctttgtgccg gccattgtag cacgtgtgta gcccaggacg taaggggcat
      241 gatgacttga cgtcatcccc gccttcctcc ccgttgaccg gggcagttcc tctagagtgc
      301 ccagcatgac ctggtggcaa caagaggtga gggttgcgct cgttgcggga cttaacccaa
      361 catctcacga cacgagctga cgacagccat gcaccacctg tctccgcgct cccttgcggg
      421 cactcccttc tttcgaaggg attcgtggga tgtcaagccc
//
LOCUS       N4-2                     460 bp    DNA     linear       12-MAR-2018
DEFINITION  [Uncultured candidate division NC10 bacterium clone 16S ribosomal
            RNA gene, partial sequence].
ACCESSION   N4-2
VERSION
KEYWORDS    .
SOURCE      Uncultured candidate division NC10 bacterium clone
  ORGANISM  Uncultured candidate division NC10 bacterium clone
            Unclassified.
REFERENCE   1  (bases 1 to 460)
  AUTHORS   Wang,B., Huang,S., Zhang,L., Zhao,J., Liu,G., Hua,Y., Zhou,W. and
            Zhu,D.
  TITLE     Diversity of NC10 bacteria in rhizosphere and non-rhizosphere
            sediment of submerged Potamogeton crispus
  JOURNAL   Unpublished
REFERENCE   2  (bases 1 to 460)
  AUTHORS   Wang,B., Huang,S., Zhang,L., Zhao,J., Liu,G., Hua,Y., Zhou,W. and
            Zhu,D.
  TITLE     Direct Submission
  JOURNAL   Submitted (12-MAR-2018) Huazhong Agricultural University, College
            of Resources and Environment of Huazhong Agricultural University,
            No.1, Shizishan Street, Wuhan, Hubei 430070, People's Republic of
            China
COMMENT     Bankit Comment: ALT EMAIL:529064293@qq.com.
            Bankit Comment: TOTAL # OF SEQS:324.
            Bankit Comment: TOTAL # OF SETS:1.
            
            ##Assembly-Data-START##
            Sequencing Technology :: Sanger dideoxy sequencing
            ##Assembly-Data-END##
FEATURES             Location/Qualifiers
     source          1..460
                     /organism="Uncultured candidate division NC10 bacterium
                     clone"
                     /mol_type="genomic DNA"
                     /isolation_source="rhizosphere sediment of Potamogeton
                     crispus"
                     /clone="N4-2"
                     /country="China"
                     /collected_by="Shanshan Huang"
                     /authority="Binghan Wang"
                     /note="[enrichment culture bacterial source]"
     rRNA            1..460
                     /product="16S ribosomal RNA"
BASE COUNT       83 a    136 c    131 g    110 t
ORIGIN      
        1 ctcagcgact tcgagtacaa cgggctttcg tggtgtgacg ggcggtgtgt acaaggcccg
       61 ggaacgtatt caccgcgtcg tgctgatacg cgattactag cgattcctcc ttcatggagt
      121 cgagttgcag actccaatct gaacttagac cggctttttg ggtttagctc tacctcgcgg
      181 tgtggcatcc ctttgtgccg gccattgtag cacgtgtgta gcccaggacg taaggggcat
      241 gatgacttga cgtcatcccc gccttcctcc ccgttgaccg gggcagttcc tctagagtgc
      301 ccagcatgac ctggtggcaa caagaggtga gggttgcgct cgttgcggga cttaacccaa
      361 catctcacga cacgagctga cgacagccat gcaccacctg tctccgcgct cccttgcggg
      421 cactcccttc tttcgaaggg attcgtggga tgtcaagccc
//
LOCUS       N4-3                     460 bp    DNA     linear       12-MAR-2018
DEFINITION  [Uncultured candidate division NC10 bacterium clone 16S ribosomal
            RNA gene, partial sequence].
ACCESSION   N4-3
VERSION
KEYWORDS    .
SOURCE      Uncultured candidate division NC10 bacterium clone
  ORGANISM  Uncultured candidate division NC10 bacterium clone
            Unclassified.
REFERENCE   1  (bases 1 to 460)
  AUTHORS   Wang,B., Huang,S., Zhang,L., Zhao,J., Liu,G., Hua,Y., Zhou,W. and
            Zhu,D.
  TITLE     Diversity of NC10 bacteria in rhizosphere and non-rhizosphere
            sediment of submerged Potamogeton crispus
  JOURNAL   Unpublished
REFERENCE   2  (bases 1 to 460)
  AUTHORS   Wang,B., Huang,S., Zhang,L., Zhao,J., Liu,G., Hua,Y., Zhou,W. and
            Zhu,D.
  TITLE     Direct Submission
  JOURNAL   Submitted (12-MAR-2018) Huazhong Agricultural University, College
            of Resources and Environment of Huazhong Agricultural University,
            No.1, Shizishan Street, Wuhan, Hubei 430070, People's Republic of
            China
COMMENT     Bankit Comment: ALT EMAIL:529064293@qq.com.
            Bankit Comment: TOTAL # OF SEQS:324.
            Bankit Comment: TOTAL # OF SETS:1.
            
            ##Assembly-Data-START##
            Sequencing Technology :: Sanger dideoxy sequencing
            ##Assembly-Data-END##
FEATURES             Location/Qualifiers
     source          1..460
                     /organism="Uncultured candidate division NC10 bacterium
                     clone"
                     /mol_type="genomic DNA"
                     /isolation_source="rhizosphere sediment of Potamogeton
                     crispus"
                     /clone="N4-3"
                     /country="China"
                     /collected_by="Shanshan Huang"
                     /authority="Binghan Wang"
                     /note="[enrichment culture bacterial source]"
     rRNA            1..460
                     /product="16S ribosomal RNA"
BASE COUNT       81 a    141 c    130 g    108 t
ORIGIN      
        1 ctcagcgact tcgagtacaa ctggctttcg tggtgtgacg ggcggtgtgt acaaggcccg
       61 ggaacgtatt caccgcgtcg tgctgatacg cgattactag cgattcctcc ttcatggagt
      121 cgagttgcag actccaatct gaacttagac cggctttttg ggtttagctc cacctcgcgg
      181 tcttgcatcc ctctgtaccg gccattgtag cacgtgtgta gcccaggacg taaggggcat
      241 gatgacttga cgtcgtcccc gccttcctcc ccgttgaccg gggcagttcc cctagagtgc
      301 ccagcatgac ctggtggcaa caaggggtga gggttgcgct cgttgcggga cttaacccaa
      361 catctcacga cacgagctga cgacagccat gcaccacctg tctccgcgct cccttgcggg
      421 cactcctgcc tttcggcagg attcgtggga tgtcaagccc
//
LOCUS       N4-4                     460 bp    DNA     linear       12-MAR-2018
DEFINITION  [Uncultured candidate division NC10 bacterium clone 16S ribosomal
            RNA gene, partial sequence].
ACCESSION   N4-4
VERSION
KEYWORDS    .
SOURCE      Uncultured candidate division NC10 bacterium clone
  ORGANISM  Uncultured candidate division NC10 bacterium clone
            Unclassified.
REFERENCE   1  (bases 1 to 460)
  AUTHORS   Wang,B., Huang,S., Zhang,L., Zhao,J., Liu,G., Hua,Y., Zhou,W. and
            Zhu,D.
  TITLE     Diversity of NC10 bacteria in rhizosphere and non-rhizosphere
            sediment of submerged Potamogeton crispus
  JOURNAL   Unpublished
REFERENCE   2  (bases 1 to 460)
  AUTHORS   Wang,B., Huang,S., Zhang,L., Zhao,J., Liu,G., Hua,Y., Zhou,W. and
            Zhu,D.
  TITLE     Direct Submission
  JOURNAL   Submitted (12-MAR-2018) Huazhong Agricultural University, College
            of Resources and Environment of Huazhong Agricultural University,
            No.1, Shizishan Street, Wuhan, Hubei 430070, People's Republic of
            China
COMMENT     Bankit Comment: ALT EMAIL:529064293@qq.com.
            Bankit Comment: TOTAL # OF SEQS:324.
            Bankit Comment: TOTAL # OF SETS:1.
            
            ##Assembly-Data-START##
            Sequencing Technology :: Sanger dideoxy sequencing
            ##Assembly-Data-END##
FEATURES             Location/Qualifiers
     source          1..460
                     /organism="Uncultured candidate division NC10 bacterium
                     clone"
                     /mol_type="genomic DNA"
                     /isolation_source="rhizosphere sediment of Potamogeton
                     crispus"
                     /clone="N4-4"
                     /country="China"
                     /collected_by="Shanshan Huang"
                     /authority="Binghan Wang"
                     /note="[enrichment culture bacterial source]"
     rRNA            1..460
                     /product="16S ribosomal RNA"
BASE COUNT       81 a    141 c    130 g    108 t
ORIGIN      
        1 ctcagcgact tcgagtacaa ctggctttcg tggtgtgacg ggcggtgtgt acaaggcccg
       61 ggaacgtatt caccgcgtcg tgctgatacg cgattactag cgattcctcc ttcatggagt
      121 cgagttgcag actccaatct gaacttagac cggctttttg ggtttagctc cacctcgcgg
      181 tcttgcatcc ctctgtaccg gccattgtag cacgtgtgta gcccaggacg taaggggcat
      241 gatgacttga cgtcgtcccc gccttcctcc ccgttgaccg gggcagttcc cctagagtgc
      301 ccagcatgac ctggtggcaa caaggggtga gggttgcgct cgttgcggga cttaacccaa
      361 catctcacga cacgagctga cgacagccat gcaccacctg tctccgcgct cccttgcggg
      421 cactcctgcc tttcggcagg attcgtggga tgtcaagccc
//
LOCUS       N4-6                     460 bp    DNA     linear       12-MAR-2018
DEFINITION  [Uncultured candidate division NC10 bacterium clone 16S ribosomal
            RNA gene, partial sequence].
ACCESSION   N4-6
VERSION
KEYWORDS    .
SOURCE      Uncultured candidate division NC10 bacterium clone
  ORGANISM  Uncultured candidate division NC10 bacterium clone
            Unclassified.
REFERENCE   1  (bases 1 to 460)
  AUTHORS   Wang,B., Huang,S., Zhang,L., Zhao,J., Liu,G., Hua,Y., Zhou,W. and
            Zhu,D.
  TITLE     Diversity of NC10 bacteria in rhizosphere and non-rhizosphere
            sediment of submerged Potamogeton crispus
  JOURNAL   Unpublished
REFERENCE   2  (bases 1 to 460)
  AUTHORS   Wang,B., Huang,S., Zhang,L., Zhao,J., Liu,G., Hua,Y., Zhou,W. and
            Zhu,D.
  TITLE     Direct Submission
  JOURNAL   Submitted (12-MAR-2018) Huazhong Agricultural University, College
            of Resources and Environment of Huazhong Agricultural University,
            No.1, Shizishan Street, Wuhan, Hubei 430070, People's Republic of
            China
COMMENT     Bankit Comment: ALT EMAIL:529064293@qq.com.
            Bankit Comment: TOTAL # OF SEQS:324.
            Bankit Comment: TOTAL # OF SETS:1.
            
            ##Assembly-Data-START##
            Sequencing Technology :: Sanger dideoxy sequencing
            ##Assembly-Data-END##
FEATURES             Location/Qualifiers
     source          1..460
                     /organism="Uncultured candidate division NC10 bacterium
                     clone"
                     /mol_type="genomic DNA"
                     /isolation_source="rhizosphere sediment of Potamogeton
                     crispus"
                     /clone="N4-6"
                     /country="China"
                     /collected_by="Shanshan Huang"
                     /authority="Binghan Wang"
                     /note="[enrichment culture bacterial source]"
     rRNA            1..460
                     /product="16S ribosomal RNA"
BASE COUNT       85 a    136 c    129 g    110 t
ORIGIN      
        1 ctcagcgact tcgagtacaa cgggctttcg tggtgtgacg ggcggtgtgt acaaggcccg
       61 ggaacgtatt caccgcgtcg tgctgatacg caattactag cgattcctcc ttcatggagt
      121 cgagttgcag actccaatct gaacttagac cggctttttg ggtttagctc tacctcgcgg
      181 tgtggcatcc ctttgtaccg gccattgtag cacgtgtgta gcccaggacg taaggggcat
      241 gatgacttga cgtcatcccc gccttcctcc ccgttgaccg gggcagttcc tctagagtgc
      301 ccagcatgac ctggtggcaa caagaggtga gggttgcgct cgttgcggga cttaacccaa
      361 catctcacga cacgagctga cgacagccat gcaccacctg tctccgcgct cccttgcggg
      421 cactcccttc tttcgaaggg attcgtggga tgtcaagccc
//
LOCUS       N4-7                     460 bp    DNA     linear       12-MAR-2018
DEFINITION  [Uncultured candidate division NC10 bacterium clone 16S ribosomal
            RNA gene, partial sequence].
ACCESSION   N4-7
VERSION
KEYWORDS    .
SOURCE      Uncultured candidate division NC10 bacterium clone
  ORGANISM  Uncultured candidate division NC10 bacterium clone
            Unclassified.
REFERENCE   1  (bases 1 to 460)
  AUTHORS   Wang,B., Huang,S., Zhang,L., Zhao,J., Liu,G., Hua,Y., Zhou,W. and
            Zhu,D.
  TITLE     Diversity of NC10 bacteria in rhizosphere and non-rhizosphere
            sediment of submerged Potamogeton crispus
  JOURNAL   Unpublished
REFERENCE   2  (bases 1 to 460)
  AUTHORS   Wang,B., Huang,S., Zhang,L., Zhao,J., Liu,G., Hua,Y., Zhou,W. and
            Zhu,D.
  TITLE     Direct Submission
  JOURNAL   Submitted (12-MAR-2018) Huazhong Agricultural University, College
            of Resources and Environment of Huazhong Agricultural University,
            No.1, Shizishan Street, Wuhan, Hubei 430070, People's Republic of
            China
COMMENT     Bankit Comment: ALT EMAIL:529064293@qq.com.
            Bankit Comment: TOTAL # OF SEQS:324.
            Bankit Comment: TOTAL # OF SETS:1.
            
            ##Assembly-Data-START##
            Sequencing Technology :: Sanger dideoxy sequencing
            ##Assembly-Data-END##
FEATURES             Location/Qualifiers
     source          1..460
                     /organism="Uncultured candidate division NC10 bacterium
                     clone"
                     /mol_type="genomic DNA"
                     /isolation_source="rhizosphere sediment of Potamogeton
                     crispus"
                     /clone="N4-7"
                     /country="China"
                     /collected_by="Shanshan Huang"
                     /authority="Binghan Wang"
                     /note="[enrichment culture bacterial source]"
     rRNA            1..460
                     /product="16S ribosomal RNA"
BASE COUNT       80 a    138 c    133 g    109 t
ORIGIN      
        1 ctcagcgact tcgagtacaa cgggctttcg tggtgtgacg ggcggtgtgt acaaggcccg
       61 ggaacgtatt caccgcgtcg tgctgatacg cgattactag cgattcctcc ttcatggagt
      121 cgagttgcag actccaatct gaacttagac cggctttttg ggtttagctc tacctcgcgg
      181 tgtggcatcc ctttgtaccg gccattgtag cacgtgtgta gcccaggacg taaggggcat
      241 gatgacttga cgtcatcccc gccttcctcc ccgttgaccg gggcagttcc tctagagtgc
      301 ccagcatgat ctgttggcaa caaggggtga gggttgcgct cgttgcggga cttaacccaa
      361 catctcacga cacgagctga cgacagccat gcaccacctg tctccgcgct cccttgcggg
      421 cacccccgcc tttcggcggg gttcgtggga tgtcaagccc
//
LOCUS       N4-8                     460 bp    DNA     linear       12-MAR-2018
DEFINITION  [Uncultured candidate division NC10 bacterium clone 16S ribosomal
            RNA gene, partial sequence].
ACCESSION   N4-8
VERSION
KEYWORDS    .
SOURCE      Uncultured candidate division NC10 bacterium clone
  ORGANISM  Uncultured candidate division NC10 bacterium clone
            Unclassified.
REFERENCE   1  (bases 1 to 460)
  AUTHORS   Wang,B., Huang,S., Zhang,L., Zhao,J., Liu,G., Hua,Y., Zhou,W. and
            Zhu,D.
  TITLE     Diversity of NC10 bacteria in rhizosphere and non-rhizosphere
            sediment of submerged Potamogeton crispus
  JOURNAL   Unpublished
REFERENCE   2  (bases 1 to 460)
  AUTHORS   Wang,B., Huang,S., Zhang,L., Zhao,J., Liu,G., Hua,Y., Zhou,W. and
            Zhu,D.
  TITLE     Direct Submission
  JOURNAL   Submitted (12-MAR-2018) Huazhong Agricultural University, College
            of Resources and Environment of Huazhong Agricultural University,
            No.1, Shizishan Street, Wuhan, Hubei 430070, People's Republic of
            China
COMMENT     Bankit Comment: ALT EMAIL:529064293@qq.com.
            Bankit Comment: TOTAL # OF SEQS:324.
            Bankit Comment: TOTAL # OF SETS:1.
            
            ##Assembly-Data-START##
            Sequencing Technology :: Sanger dideoxy sequencing
            ##Assembly-Data-END##
FEATURES             Location/Qualifiers
     source          1..460
                     /organism="Uncultured candidate division NC10 bacterium
                     clone"
                     /mol_type="genomic DNA"
                     /isolation_source="rhizosphere sediment of Potamogeton
                     crispus"
                     /clone="N4-8"
                     /country="China"
                     /collected_by="Shanshan Huang"
                     /authority="Binghan Wang"
                     /note="[enrichment culture bacterial source]"
     rRNA            1..460
                     /product="16S ribosomal RNA"
BASE COUNT       80 a    138 c    133 g    109 t
ORIGIN      
        1 ctcagcgact tcgagtacaa cgggctttcg tggtgtgacg ggcggtgtgt acaaggcccg
       61 ggaacgtatt caccgcgtcg tgctgatacg cgattactag cgattcctcc ttcatggagt
      121 cgagttgcag actccaatct gaacttagac cggctttttg ggtttagctc tacctcgcgg
      181 tgtggcatcc ctttgtaccg gccattgtag cacgtgtgta gcccaggacg taaggggcat
      241 gatgacttga cgtcatcccc gccttcctcc ccgttgaccg gggcagttcc tctagagtgc
      301 ccagcatgat ctgttggcaa caaggggtga gggttgcgct cgttgcggga cttaacccaa
      361 catctcacga cacgagctga cgacagccat gcaccacctg tctccgcgct cccttgcggg
      421 cacccccgcc tttcggcggg gttcgtggga tgtcaagccc
//
LOCUS       N4-10                    460 bp    DNA     linear       12-MAR-2018
DEFINITION  [Uncultured candidate division NC10 bacterium clone 16S ribosomal
            RNA gene, partial sequence].
ACCESSION   N4-10
VERSION
KEYWORDS    .
SOURCE      Uncultured candidate division NC10 bacterium clone
  ORGANISM  Uncultured candidate division NC10 bacterium clone
            Unclassified.
REFERENCE   1  (bases 1 to 460)
  AUTHORS   Wang,B., Huang,S., Zhang,L., Zhao,J., Liu,G., Hua,Y., Zhou,W. and
            Zhu,D.
  TITLE     Diversity of NC10 bacteria in rhizosphere and non-rhizosphere
            sediment of submerged Potamogeton crispus
  JOURNAL   Unpublished
REFERENCE   2  (bases 1 to 460)
  AUTHORS   Wang,B., Huang,S., Zhang,L., Zhao,J., Liu,G., Hua,Y., Zhou,W. and
            Zhu,D.
  TITLE     Direct Submission
  JOURNAL   Submitted (12-MAR-2018) Huazhong Agricultural University, College
            of Resources and Environment of Huazhong Agricultural University,
            No.1, Shizishan Street, Wuhan, Hubei 430070, People's Republic of
            China
COMMENT     Bankit Comment: ALT EMAIL:529064293@qq.com.
            Bankit Comment: TOTAL # OF SEQS:324.
            Bankit Comment: TOTAL # OF SETS:1.
            
            ##Assembly-Data-START##
            Sequencing Technology :: Sanger dideoxy sequencing
            ##Assembly-Data-END##
FEATURES             Location/Qualifiers
     source          1..460
                     /organism="Uncultured candidate division NC10 bacterium
[truncated: 466,323 more chars]
